# Supplementary material for: Coverage evaluation surveys following soil-transmitted helminthiasis and schistosomiasis mass drug administration in Wolaita Zone of Ethiopia—The Geshiyaro project
Source: PLoS One. 2021 Dec 21;16(12):e0260722. doi: 10.1371/journal.pone.0260722 (PMC8691621; doi:10.1371/journal.pone.0260722)
Supplement: S2 Appendix — (XLSX) [file pone.0260722.s002.xlsx]

## Sheet: TCS-Round2
woreda	kebele	Enumeration_Area	age	sex	attend_school	offer_ALB	swallow_ALB	offer_PZQ	swallow_PZQ	swallow_sites	side_effects_any	Next_MDA_distribution_Place	ALB_NotOfferd_Underage	ALB_NotOffered_Pregnant	ALB_NotOffered_Breastfeeding	ALB_NotOff_tooSick	ALB_NotOffered_Absent	ALB_NotOffered_NOtHeardProg	ALB_NotOffered_DrugsFinished	ALB_NotOffered_HEW_DontCome	ALB_NotOffered_Other	PZQ_NotOfferd_Underage	PZQ_NotOffered_Pregnant	PZQ_NotOffered_Breastfeeding	PZQ_NotOff_tooSick	PZQ_NotOffered_Absent	PZQ_NotOffered_NOtHeardProg	PZQ_NotOffered_DrugsFinished	PZQ_NotOffered_HEW_DontCome	PZQ_NotOffered_Other	ALB_NotSwallow_Fear_Sideeffect	ALB_NotSwallow_Bad_test	ALB_NotSwallow_Not_Sick	ALB_NotSwallow_NoInformatonGiven	ALB_NotSwallow_Other	PZQ_NotSwallow_Fear_Sideeffect	PZQ_NotSwallow_Bad_test	PZQ_NotSwallow_Not_Sick	PZQ_NotSwallow_NoInformatonGiven	PZQ_NotSwallow_Other	Nausia	Vomitting	Headache	Diziness	Fainting	Fatigue	Other	Information_HEW	Information_VillageLeader
Offa	Busha	707060788800901	49	0		1	1	1	1	4	0	2																																				Yes
Kindo Koysha	Bada woyde	607060688800711	75	1		1	1	1	1	1	0	2																																				Yes
Kindo Koysha	Bada woyde	607060688800711	23	0		1	1	1	1	1	0	2																																				Yes
Kindo Koysha	Bada woyde	607060688800711	40	0		1	1	1	1	1	0	1																																				Yes
Kindo Koysha	Bada woyde	607060688800711	30	0		1	1	1	1	4	0	2																																				Yes
Kindo Koysha	Bada woyde	607060688800711	40	0		1	1	1	1	4	0	2																																				Yes
Kindo Koysha	Bada woyde	607060688800711	30	0		1	1	1	1	4	0	2																																				Yes
Diguna Fango	Fango Boloso	1207061288801200	55	0		1	1	1	1	1	0	2																																				Yes
Humbo Woreda	Fango Gelchche	407060488802503	45	1		1	1	1	1	4	0	2
Diguna Fango	Fango Boloso	1207061288801200	55	0		1	1	1	1	1	0	1																																				Yes
Diguna Fango	Fango Boloso	1207061288801200	35	1		1	1	1	1	1	0	2																																				Yes
Diguna Fango	Fango Boloso	1207061288801200	48	0		1	1	1	1	1	1	1																																		Yes		Yes
Diguna Fango	Fango Humbo	1207061288800900	24	1		1	1	1	1	4	0	2																																				Yes
Diguna Fango	Fango Humbo	1207061288800900	20	1		1	1	1	1	4	0	2																																				Yes
Diguna Fango	Fango Humbo	1207061288800900	20	1		1	1	1	1	4	1	2																																		Yes		Yes
Diguna Fango	Fango Humbo	1207061288800900	35	1		1	1	1	1	1	0	2																																				Yes
Diguna Fango	Fango Humbo	1207061288800900	50	0		99		1	1	4	0	2																																				Yes
Diguna Fango	Fango Humbo	1207061288800900	50	1		99		99
Diguna Fango	Fango Humbo	1207061288800900	35	0		1	1	1	1	4	1	4																																		Yes		Yes
Diguna Fango	Fango Humbo	1207061288800900	13	1	1	1	1	1	1	1	1	2																																		Yes		Yes
Diguna Fango	Fango Humbo	1207061288800900	45	0		1	1	1	1	4	1	2																																		Yes		Yes
Diguna Fango	Fango Humbo	1207061288800900	30	0		1	1	1	1	3	0	2																																				Yes
Diguna Fango	Fango Boloso	1207061288801200	55	1		1	1	1	1	4	0	2																																				Yes
Diguna Fango	Fango Boloso	1207061288801200	30	0		1	1	1	1	4	1	4																																Yes	Yes	Yes		Yes	Yes
Diguna Fango	Fango Boloso	1207061288801200	40	0		1	1	1	1	4	0	2																																				Yes
Diguna Fango	Fango Boloso	1207061288801200	40	0		1	1	1	1	1	0	2																																				Yes
Offa	Busha	707060788800911	45	0		1	1	1	1	4	0	2																																				Yes
Offa	Busha	707060788800911	50	0		1	1	1	1	4	0	88																																				Yes
Offa	Busha	707060788800911	30	0		1	1	1	1	4	0	2																																				Yes
Offa	Busha	707060788800911	40	0		1	1	1	1	4	0	2																																				Yes
Offa	Busha	707060788800911	45	0		1	1	1	1	4	0	2																																				Yes
Offa	Busha	707060788800911	45	1		1	1	1	1	4	0	2																																				Yes
Offa	Busha	707060788800911	40	0		1	1	1	1	4	0	2																																				Yes
Offa	Busha	707060788800911	40	0		1	1	1	1	4	0	2																																				Yes
Offa	Busha	707060788800911	45	0		1	1	1	1	4	0	2																																				Yes
Offa	Busha	707060788800911	35	0		1	1	1	1	4	0	2																																				Yes
Offa	Busha	707060788800911	50	1		0		0								Yes									Yes
Offa	Busha	707060788800906	35	0		1	1	1	1	1	0	2																																				Yes
Offa	Busha	707060788800906	50	1		1	1	0		4	0	2														Yes																						Yes
Offa	Busha	707060788800906	35	1		0		0						Yes									Yes
Offa	Busha	707060788800906	50	1		0		0								Yes									Yes
Offa	Busha	707060788800906	80	0		1	1	1	1	4	0	2																																				Yes
Offa	Busha	707060788800906	30	1		1	1	1	1	4	1	1																													Yes			Yes		Yes		Yes
Offa	Busha	707060788800906	90	0		1	1	1	1	4	0	4																																				Yes
Offa	Busha	707060788800901	60	1		1	1	1	1	4	0	2																																				Yes
Offa	Busha	707060788800901	40	0		1	1	1	1	4	1	2																																			Yes	Yes
Offa	Busha	707060788800901	50	0		1	1	1	1	4	0	2																																				Yes
Offa	Busha	707060788800901	75	0		0		0								Yes									Yes
Offa	Busha	707060788800901	40	0		1	1	1	1	4	0	2																																				Yes
Offa	Busha	707060788800901	56	1		1	1	1	1	4	0	2																																				Yes
Offa	Busha	707060788800901	40	1		1	1	1	1	4	0	2																																				Yes
Offa	Busha	707060788800901	25	1		1	1	1	1	4	0	2																																				Yes
Diguna Fango	Fango Boloso	1207061288801200	70	1		1	1	1	1	1	1	2																																		Yes		Yes
Kawo Koysha	Ome Bolola	1907060788800100	20	1		0		0												Yes									Yes
Kawo Koysha	Ome Bolola	1907060788800100	48	1		1	1	1	1	4	0	2																																				Yes
Kawo Koysha	Ome Bolola	1907060788800100	45	1		1	1	1	1	4	0	2																																				Yes
Offa	Wachiga Esho	707060788801001	40	1		1	1	1	1	1	0	2																																				Yes
Offa	Wachiga Esho	707060788801001	80	1		1	1	1	1	1	0	2
Offa	Wachiga Esho	707060788801001	32	1		1	1	1	1	4	0	2																																				Yes
Offa	Wachiga Esho	707060788801001	35	1		1	1	1	1	1	0	1																																				Yes
Offa	Wachiga Esho	707060788801001	25	0		1	1	1	1	4	0	2																																				Yes
Offa	Wachiga Esho	707060788801001	36	1		1	1	1	1	4	0	2																																				Yes	Yes
Offa	Wachiga Esho	707060788801001	20	1		1	1	1	1	4	0	2
Offa	Wachiga Esho	707060788801001	42	1		1	1	1	1	4	1	2																																Yes		Yes		Yes
Offa	Wachiga Esho	707060788801001	18	1		1	1	1	1	4	0	2																																				Yes
Offa	Wachiga Esho	707060788801001	36	0		1	1	1	1	4	0	2																																				Yes
Diguna Fango	Fango Koyisha	1207061288801100	60	1		1	1	1	1	4	0	2																																				Yes
Diguna Fango	Fango Koyisha	1207061288801100	70	1		1	1	1	1	4	0	2																																				Yes
Diguna Fango	Fango Koyisha	1207061288801100	60	0		1	1	1	1	4	0	2																																				Yes	Yes
Diguna Fango	Fango Koyisha	1207061288801100	42	1		1	1	1	1	4	0	2																																				Yes	Yes
Diguna Fango	Fango Koyisha	1207061288801100	30	1		1	1	1	1	1	0	2																																					Yes
Diguna Fango	Fango Koyisha	1207061288801100	45	1		1	1	1	1	4	0	2																																				Yes	Yes
Diguna Fango	Fango Koyisha	1207061288801100	40	0		0		0									Yes									Yes
Diguna Fango	Fango Koyisha	1207061288801100	30	0		1	1	1	1	4	0	2																																				Yes
Diguna Fango	Fango Koyisha	1207061288801100	21	1		1	1	1	1	4	0	2																																				Yes
Kindo Koysha	Bada woyde	607060688800701	25	1		0		0						Yes									Yes
Kindo Koysha	Bada woyde	607060688800701	50	1		1	1	1	1	4	0	2																																				Yes
Kindo Koysha	Bada woyde	607060688800701	35	1		1	1	1	1	4	1	2																																		Yes		Yes
Kindo Koysha	Bada woyde	607060688800701	30	1		1	1	1	1	4	1	2																																		Yes		Yes
Kindo Koysha	Bada woyde	607060688800701	65	0		1	1	1	1	4	1	2																													Yes	Yes				Yes		Yes
Kindo Koysha	Bada woyde	607060688800701	40	1		0		0								Yes									Yes
Kindo Koysha	Bada woyde	607060688800701	38	0		1	1	1	1	4	1	2																																		Yes		Yes
Kindo Koysha	Bada woyde	607060688800701	55	0		1	1	1	1	4	0	2																																				Yes
Abela Abaya	Abaya Guricho	1807060488803900	30	1		1	1	1	1	4	0	2																																				Yes
Abela Abaya	Abaya Guricho	1807060488803900	60	1		1	1	1	1	4	1	88																													Yes			Yes				Yes
Abela Abaya	Abaya Guricho	1807060488803900	65	0		1	1	1	1	4	0	4																																				Yes
Abela Abaya	Abaya Guricho	1807060488803900	55	1		0		1	1	4	0	4									Yes																											Yes
Abela Abaya	Abaya Guricho	1807060488803900	40	0		1	1	1	1	4	1	2																																			Yes
Abela Abaya	Abaya Guricho	1807060488803900	50	0		1	1	1	1	1	0	2																																				Yes
Abela Abaya	Abaya Guricho	1807060488803900	75	0		1	1	1	1	4	0	2																																				Yes
Abela Abaya	Abaya Guricho	1807060488803900	30	0		1	1	1	1	4	0	2																																				Yes
Abela Abaya	Abaya Guricho	1807060488803900	35	1		1	1	1	1	4	1	2																														Yes				Yes	Yes	Yes
Abela Abaya	Abaya Guricho	1807060488803900	40	0		1	1	1	1	4	0	2																																				Yes
Abela Abaya	Abaya 01	1807060440100100	25	1		1	1	1	1	4	0	2																																				Yes
Abela Abaya	Abaya 01	1807060440100100	25	1		1	1	1	1	4	0	2																																				Yes
Abela Abaya	Abaya 01	1807060440100100	18	1		1	1	1	1	4	1	2																																Yes				Yes
Abela Abaya	Abaya 01	1807060440100100	20	1		1	1	1	1	4	0	2																																				Yes
Abela Abaya	Abaya 01	1807060440100100	50	1		1	1	1	1	4	0	2																																				Yes
Abela Abaya	Abaya 01	1807060440100100	25	1		1	1	1	1	4	0	2																																				Yes
Abela Abaya	Abaya 01	1807060440100100	15	1		1	1	1	1	4	0	4																																				Yes
Abela Abaya	Abaya 01	1807060440100100	28	0		1	1	1	1	88	0	2																																				Yes
Abela Abaya	Abaya 01	1807060440100100	18	1		1	1	1	1	88	0	2																																				Yes
Abela Abaya	Abaya 01	1807060440100100	60	1		1	1	1	1	4	0	2																																				Yes
Abela Abaya	Abaya 01	1807060440100100	62	1		1	1	1	1	4	0	2																																				Yes
Abela Abaya	Abaya 01	1807060440100100	58	0		1	1	1	1	4	0	2																																				Yes
Abela Abaya	Abaya Guricho	1807060488803900	70	0		1	1	1	1	4	1	2																																		Yes		Yes
Abela Abaya	Abaya Guricho	1807060488803900	75	1		1	1	1	1	4	0	2																																				Yes
Abela Abaya	Abaya Guricho	1807060488803900	74	0		1	1	1	1	4	0	2																																				Yes
Abela Abaya	Abaya Guricho	1807060488803900	40	0		1	1	1	1	4	0	2																																				Yes
Abela Abaya	Abaya Guricho	1807060488803900	38	0		1	1	1	1	4	0	2
Abela Abaya	Abaya Guricho	1807060488803900	30	1		0		0									Yes									Yes
Abela Abaya	Abaya Guricho	1807060488803900	70	0		0		0									Yes									Yes
Abela Abaya	Abaya Guricho	1807060488803900	70	0		1	1	1	1	4	0	2																																				Yes
Abela Abaya	Abaya Guricho	1807060488803900	42	0		1	1	1	1	4	1	2																																		Yes	Yes
Abela Abaya	Abaya Guricho	1807060488803900	55	0		1	1	1	1	4	0	88																																				Yes
Abela Abaya	Abaya Guricho	1807060488803900	60	0		1	1	1	1	4	1	2																																		Yes	Yes
Abela Abaya	Abaya Guricho	1807060488803900	55	0		1	1	1	1	4	0	2																																				Yes
Kawo Koysha	Ofa Hira	1907060788802000	40	1		1	1	1	1	4	1	3																													Yes							Yes
Kawo Koysha	Ofa Hira	1907060788802000	35	0		1	1	1	1	4	0	2																																				Yes
Kawo Koysha	Ofa Hira	1907060788802000	40	1		1	1	1	1	4	0	1																																				Yes
Kawo Koysha	Ofa Hira	1907060788802000	35	1		1	1	1	1	4	0	2																																				Yes
Kawo Koysha	Ofa Hira	1907060788802000	40	0		1	1	1	1	1	0	1																																				Yes
Kawo Koysha	Ofa Hira	1907060788802000	25	1		1	1	1	1	4	0	1																																				Yes
Kawo Koysha	Ofa Hira	1907060788802000	40	1		1	1	1	1	4	0	2																																				Yes
Abela Abaya	Abaya Chawkare	1807060488803600	32	0		1	1	1	1	1	1	2																																		Yes		Yes
Abela Abaya	Abaya Chawkare	1807060488803600	45	0		1	1	1	1	4	0	2																																				Yes
Abela Abaya	Abaya Chawkare	1807060488803600	40	0		1	1	1	1	88	0	2																																				Yes
Abela Abaya	Abaya Chawkare	1807060488803600	42	0		1	1	1	1	1	0	2																																				Yes
Abela Abaya	Abaya Chawkare	1807060488803600	45	0		1	1	1	1	4	0	2																																				Yes
Abela Abaya	Abaya Chawkare	1807060488803600	40	0		1	1	1	1	1	0	2																																				Yes
Abela Abaya	Abaya Chawkare	1807060488803600	38	0		1	1	1	1	4	0	2																																				Yes
Abela Abaya	Abaya Chawkare	1807060488803600	35	0		1	1	1	1	1	0	2																																				Yes
Abela Abaya	Abaya Chawkare	1807060488803600	30	1		1	1	1	1	4	0	2																																				Yes
Kawo Koysha	Ome Bolola	1907060788800100	40	0		1	1	1	1	1	0	2																																				Yes
Kawo Koysha	Ome Bolola	1907060788800100	40	1		0		0													Yes									Yes
Kawo Koysha	Ome Bolola	1907060788800100	56	1		1	1	1	1	4	0	2																																				Yes
Kawo Koysha	Ome Bolola	1907060788800100	60	0		1	1	1	1	4	0	2																																				Yes
Kawo Koysha	Ome Bolola	1907060788800100	36	0		0		0													Yes									Yes
Bayra Koysha	Adaya Dakaya	2007060788800700	35	1		0		0									Yes									Yes
Bayra Koysha	Adaya Dakaya	2007060788800700	62	1		0		0									Yes										Yes
Bayra Koysha	Adaya Dakaya	2007060788800700	50	0		1	1	1	1	4	1	2																																		Yes		Yes
Bayra Koysha	Adaya Dakaya	2007060788800700	45	0		1	1	1	1	1	1	2																																		Yes		Yes
Bayra Koysha	Adaya Dakaya	2007060788800700	55	0		1	1	1	1	1	0	2																																				Yes
Bayra Koysha	Adaya Dakaya	2007060788800700	45	1		1	1	1	1	4	0	2																																				Yes
Bayra Koysha	Adaya Dakaya	2007060788800700	40	0		1	1	1	1	1	1	2																															Yes					Yes
Bayra Koysha	Adaya Dakaya	2007060788800700	50	1		99		99
Bayra Koysha	Adaya Dakaya	2007060788800700	50	0		1	1	1	1	1	0	2																																				Yes	Yes
Bayra Koysha	Adaya Dakaya	2007060788800700	45	0		1	1	1	1	1	0	1																																				Yes	Yes
Bayra Koysha	Adaya Dakaya	2007060788800700	35	0		1	1	1	1	1	0	2																																				Yes	Yes
Bayra Koysha	Adaya Dakaya	2007060788800700	40	0		1	1	1	1	4	0	2																																				Yes	Yes
Bayra Koysha	Adaya Dakaya	2007060788800700	30	0		0		0													Yes									Yes
Bayra Koysha	Adaya Dakaya	2007060788800700	45	0		1	1	1	1	4	0	2																																				Yes	Yes
Bayra Koysha	Adaya Dakaya	2007060788800700	35	0		1	1	1	1	1	0	1																																				Yes
Bayra Koysha	Adaya Dakaya	2007060788800710	38	1		1	1	1	1	4	0	2																																				Yes
Bayra Koysha	Adaya Dakaya	2007060788800710	28	0		1	1	1	1	4	0	2																																				Yes
Bayra Koysha	Adaya Dakaya	2007060788800710	45	0		1	1	1	1	4	0	2																																				Yes
Bayra Koysha	Adaya Dakaya	2007060788800710	78	1		0		0										Yes									Yes
Bayra Koysha	Adaya Dakaya	2007060788800710	26	1		0		0						Yes									Yes
Bayra Koysha	Adaya Dakaya	2007060788800710	29	1		1	1	1	1	4	0	2																																				Yes
Bayra Koysha	Adaya Dakaya	2007060788800710	42	1		1	1	1	1	4	0	2																																				Yes
Bayra Koysha	Adaya Dakaya	2007060788800710	48	1		1	1	1	1	1	0	2																																				Yes
Bayra Koysha	Adaya Dakaya	2007060788800710	68	0		0		0									Yes									Yes
Bayra Koysha	Adaya Dakaya	2007060788800710	70	0		1	1	1	1	4	0	2																																				Yes
Kawo Koysha	Ome Bolola	1907060788800100	35	0		1	1	1	1	4	0	2																																				Yes	Yes
Kawo Koysha	Ome Bolola	1907060788800100	45	0		1	1	1	1	1	0	2																																				Yes	Yes
Kawo Koysha	Ome Bolola	1907060788800100	23	1		1	1	1	1	4	0	2																																				Yes
Kawo Koysha	Ome Bolola	1907060788800100	50	0		0		0										Yes									Yes
Kawo Koysha	Ome Bolola	1907060788800100	45	0		1	1	1	1	4	0	2																																				Yes
Kawo Koysha	Ome Bolola	1907060788800100	60	0		1	1	1	1	4	0	2																																				Yes
Diguna Fango	Duguna Damot Shinika	1207061288800800	40	1		1	1	1	1	4	0	2																																				Yes
Diguna Fango	Duguna Damot Shinika	1207061288800800	45	1		1	1	1	1	4	0	2																																				Yes
Diguna Fango	Duguna Damot Shinika	1207061288800800	65	0		1	1	1	1	4	0	2																																				Yes
Diguna Fango	Duguna Damot Shinika	1207061288800800	40	0		1	1	1	1	4	0	2																																				Yes
Diguna Fango	Duguna Damot Shinika	1207061288800800	35	0		1	1	1	1	4	1	2																																		Yes		Yes
Diguna Fango	Duguna Damot Shinika	1207061288800800	35	0		1	1	1	1	4	1	2																																		Yes		Yes
Diguna Fango	Duguna Damot Shinika	1207061288800800	45	1		1	0	1	0	4	0	2																			Yes					Yes												Yes
Diguna Fango	Duguna Damot Shinika	1207061288800800	56	1		1	1	1	1	4	0	2																																				Yes
Diguna Fango	Duguna Damot Shinika	1207061288800800	28	0		1	1	1	1	4	0	2																																				Yes	Yes
Kindo Koysha	Bele 01	607060610100204	17	1		1	1	1	1	4	0	3
Kindo Koysha	Bele 01	607060610100204	40	1		1	1	1	1	4	1	2																																		Yes		Yes
Kindo Koysha	Bele 01	607060610100204	17	1		1	1	1	1	1	1	4																														Yes
Kindo Koysha	Bele 01	607060610100204	62	0		1	1	1	1	4	0	2																																				Yes
Kindo Koysha	Bele 01	607060610100204	27	1		0		0									Yes									Yes
Kindo Koysha	Bele 01	607060610100204	48	1		1	1	1	1	1	0	1																																				Yes
Kindo Koysha	Bele 01	607060610100204	56	1		1	1	1	1	1	0	1																																				Yes
Kindo Koysha	Bele 01	607060610100204	25	1		1	1	1	1	4	1	2																													Yes					Yes		Yes
Kindo Koysha	Bele 01	607060610100204	60	1		1	1	1	1	4	0	88																																					Yes
Kindo Koysha	Bele 01	607060610100204	35	0		1	1	1	1	1	0	2																																				Yes
Humbo Woreda	fango Lome	407060488802602	32	1		1	1	1	1	4	0	2																																				Yes
Humbo Woreda	fango Lome	407060488802602	40	0		1	1	1	1	4	0	2																																				Yes
Humbo Woreda	fango Lome	407060488802602	45	1		1	1	1	1	4	0	4																																				Yes
Humbo Woreda	fango Lome	407060488802602	55	0		1	1	1	1	1	0	2																																				Yes
Humbo Woreda	fango Lome	407060488802602	70	0		0		0								Yes									Yes
Humbo Woreda	fango Lome	407060488802602	35	1		1	1	1	1	1	0	1																																				Yes
Humbo Woreda	fango Lome	407060488802602	58	1		1	1	1	1	1	0	2																																				Yes
Humbo Woreda	fango Lome	407060488802602	75	0		0		0									Yes									Yes
Humbo Woreda	fango Lome	407060488802606	38	0		1	1	1	1	4	0	2
Humbo Woreda	fango Lome	407060488802606	35	0		1	1	1	1	4	1	2																																		Yes		Yes
Humbo Woreda	fango Lome	407060488802606	60	1		1	1	1	1	4	0	2																																				Yes
Humbo Woreda	fango Lome	407060488802606	60	0		1	1	1	1	3	0	2																																				Yes
Humbo Woreda	fango Lome	407060488802606	40	0		1	1	1	1	88	1	4																																Yes
Humbo Woreda	fango Lome	407060488802606	50	0		1	1	1	1	4	1	2																													Yes			Yes		Yes		Yes
Humbo Woreda	fango Lome	407060488802606	45	0		1	1	1	1	4	0	2
Humbo Woreda	fango Lome	407060488802606	50	0		1	1	1	1	4	1	2																																		Yes		Yes
Humbo Woreda	fango Lome	407060488802606	32	0		1	1	1	1	4	1	4																													Yes					Yes		Yes
Humbo Woreda	fango Lome	407060488802609	45	1		1	1	1	1	4	0	2																																				Yes
Humbo Woreda	fango Lome	407060488802609	30	1		1	1	1	1	4	0	2																																				Yes
Humbo Woreda	fango Lome	407060488802609	30	0		1	1	1	1	4	1	2																													Yes							Yes
Humbo Woreda	fango Lome	407060488802609	30	0		1	1	1	1	4	0	2																																				Yes
Humbo Woreda	fango Lome	407060488802609	34	0		0		0												Yes									Yes
Humbo Woreda	fango Lome	407060488802609	65	1		1	1	1	1	4	1	2																													Yes		Yes	Yes	Yes			Yes
Humbo Woreda	fango Lome	407060488802609	35	0		1	1	1	1	1	0	2																																				Yes
Humbo Woreda	Fango Gelchche	407060488802503	49	1		1	1	1	1	4	0	2
Humbo Woreda	Fango Gelchche	407060488802503	62	0		99		99
Humbo Woreda	Fango Gelchche	407060488802503	78	1		1	1	1	1	4	1	2																																Yes		Yes
Humbo Woreda	Fango Gelchche	407060488802503	85	0		1	1	1	1	4	1	2																																Yes		Yes
Humbo Woreda	Fango Gelchche	407060488802503	96	0		1	1	1	1	4	0	2																																					Yes
Humbo Woreda	Fango Gelchche	407060488802503	45	0		1	1	1	1	4	0	88																																				Yes
Humbo Woreda	Fango Gelchche	407060488802503	72	0		1	1	1	1	4	0	2
Humbo Woreda	Fango Gelchche	407060488802503	36	1		1	1	1	1	4	0	2
Humbo Woreda	Fango Gelchche	407060488802503	42	0		1	1	1	1	4	0	2																																				Yes
Bayra Koysha	Adaya Dakaya	2007060788800700	65	1		0		0								Yes									Yes
Bayra Koysha	Adaya Dakaya	2007060788800700	60	1		0		0									Yes									Yes
Bayra Koysha	Adaya Dakaya	2007060788800700	40	0		1	1	1	1	1	0	2																																				Yes
Bayra Koysha	Adaya Dakaya	2007060788800700	50	0		1	1	1	1	4	0	2																																				Yes
Bayra Koysha	Adaya Dakaya	2007060788800700	40	0		1	1	1	1	1	0	2																																				Yes
Bayra Koysha	Adaya Dakaya	2007060788800700	50	0		1	1	1	1	1	0	2																																				Yes
Bayra Koysha	Adaya Dakaya	2007060788800700	75	0		1	1	1	1	1	0	2																																				Yes
Bayra Koysha	Adaya Dakaya	2007060788800700	60	0		1	1	1	1	4	0	2																																				Yes
Kindo Koysha	Bada woyde	607060688800706	35	0		1	1	1	1	4	1	2																															Yes	Yes				Yes
Kindo Koysha	Bada woyde	607060688800706	68	1		1	1	1	1	4	0	2																																				Yes
Kindo Koysha	Bada woyde	607060688800706	60	0		1	1	1	1	4	0	2																																				Yes
Kindo Koysha	Bada woyde	607060688800706	45	0		1	1	1	1	4	0	2																																				Yes
Kindo Koysha	Bada woyde	607060688800706	45	0		1	1	1	1	4	0	2																																				Yes
Kindo Koysha	Bada woyde	607060688800706	40	1		1	1	1	1	4	0	2																																				Yes
Kindo Koysha	Bada woyde	607060688800706	60	0		1	1	1	1	4	0	2																																				Yes
Kindo Koysha	Bada woyde	607060688800706	28	0		1	1	1	1	4	0	2																																				Yes
Kawo Koysha	Ome Bolola	1907060788800100	30	1		0		0						Yes									Yes
Kawo Koysha	Ome Bolola	1907060788800100	32	0		1	1	1	1	4	0	2																																				Yes
Kawo Koysha	Ome Bolola	1907060788800100	38	0		1	1	1	1	4	0	2																																				Yes
Kawo Koysha	Ome Bolola	1907060788800100	35	0		1	1	1	1	4	0	2																																				Yes
Kawo Koysha	Ome Bolola	1907060788800100	60	0		0		0												Yes									Yes
Kawo Koysha	Ome Bolola	1907060788800100	30	0		0		0									Yes									Yes
Kawo Koysha	Ome Bolola	1907060788800100	42	1		0		0												Yes									Yes
Kawo Koysha	Ome Bolola	1907060788800100	27	0		0		0												Yes									Yes
Kawo Koysha	Ome Bolola	1907060788800100	30	1		0		0												Yes									Yes
Kawo Koysha	Ome Bolola	1907060788800100	54	0		1	1	1	1	1	0	88																																				Yes
Kawo Koysha	Ome Bolola	1907060788800100	25	0		0		0												Yes							Yes		Yes
Humbo Woreda	Abme Shoya	407060488802101	35	0		1	1	1	1	4	1	2																																		Yes	Yes	Yes
Offa	Wachiga Esho	707060788801012	75	0		1	1	1	1	4	0	2
Offa	Wachiga Esho	707060788801012	45	0		1	1	1	1	4	0	2																																				Yes
Offa	Wachiga Esho	707060788801012	30	0		1	1	1	1	4	0	2																																				Yes
Offa	Wachiga Esho	707060788801012	35	0		1	1	1	1	4	0	2																																					Yes
Offa	Wachiga Esho	707060788801012	28	0		1	1	1	1	4	0	2																																				Yes
Offa	Wachiga Esho	707060788801012	40	0		1	1	1	1	4	0	2																																				Yes
Offa	Wachiga Esho	707060788801012	40	0		1	1	1	1	4	0	2																																				Yes
Offa	Wachiga Esho	707060788801012	60	1		1	1	1	1	4	0	2																																				Yes
Diguna Fango	Belatea Eata	1207061288801700	20	1		1	1	1	1	4	1	2																																Yes		Yes		Yes
Diguna Fango	Belatea Eata	1207061288801700	28	1		1	1	1	1	4	0	2																																				Yes	Yes
Diguna Fango	Belatea Eata	1207061288801700	30	0		1	1	1	1	4	0	2																																				Yes
Diguna Fango	Belatea Eata	1207061288801700	45	0		1	1	1	1	4	0	2																																				Yes
Diguna Fango	Belatea Eata	1207061288801700	46	0		1	1	1	1	4	0	2																																				Yes
Diguna Fango	Belatea Eata	1207061288801700	36	1		1	1	1	1	4	0	2																																				Yes
Diguna Fango	Blatea Chrcho	1207061288801900	61	0		1	1	1	1	4	0	2																																				Yes
Diguna Fango	Blatea Chrcho	1207061288801900	55	0		1	1	1	1	1	1	2																																		Yes	Yes	Yes
Diguna Fango	Blatea Chrcho	1207061288801900	70	0		1	1	1	1	1	1	2																														Yes		Yes		Yes		Yes
Diguna Fango	Blatea Chrcho	1207061288801900	40	0		1	1	1	1	4	0	2																																				Yes
Diguna Fango	Blatea Chrcho	1207061288801900	45	1		1	1	1	1	4	0	2																																				Yes
Diguna Fango	Blatea Chrcho	1207061288801900	45	0		1	1	1	1	4	0	2																																				Yes
Diguna Fango	Blatea Chrcho	1207061288801900	55	0		1	1	1	1	1	1	2																																Yes		Yes		Yes
Abela Abaya	Abaya Bilate	1807060488803800	50	1		1	1	1	1	4	1	2																																Yes		Yes	Yes	Yes
Abela Abaya	Abaya Bilate	1807060488803800	60	0		1	1	1	1	88	0	1																																				Yes
Abela Abaya	Abaya Bilate	1807060488803800	60	1		1	1	1	1	4	0	2																																				Yes
Abela Abaya	Abaya Bilate	1807060488803800	60	1		1	1	1	1	4	0	2																																				Yes
Abela Abaya	Abaya Bilate	1807060488803800	71	0		1	1	1	1	4	1	2																																Yes		Yes		Yes
Abela Abaya	Abaya Bilate	1807060488803800	30	0		1	1	1	1	4	1	2																																		Yes	Yes	Yes
Abela Abaya	Abaya Bilate	1807060488803800	40	0		1	1	1	1	4	0	2																																				Yes
Abela Abaya	Abaya Bilate	1807060488803800	60	1		1	1	1	1	4	0	2																																				Yes
Abela Abaya	Abaya Bilate	1807060488803800	40	1		1	1	1	1	4	0	2																																				Yes
Abela Abaya	Abaya Bilate	1807060488803800	35	1		1	1	1	1	4	1	2																															Yes			Yes		Yes
Abela Abaya	Abaya Bilate	1807060488803800	25	1		1	1	1	1	88	1	2																																Yes				Yes
Abela Abaya	Abaya Bilate	1807060488803800	23	0		1	1	1	1	1	0	2																																				Yes
Abela Abaya	Abaya Bilate	1807060488803800	75	0		1	1	1	1	4	0	2																																				Yes
Abela Abaya	Abaya Bilate	1807060488803800	40	1		1	1	1	1	4	1	2																																Yes		Yes		Yes
Abela Abaya	Abaya Bilate	1807060488803800	60	1		1	1	1	1	4	1	2																																		Yes		Yes
Abela Abaya	Abaya Bilate	1807060488803800	20	1		0		0						Yes									Yes
Abela Abaya	Abaya Bilate	1807060488803800	45	1		1	1	1	1	4	0	2																																				Yes
Abela Abaya	Abaya Bilate	1807060488803800	78	0		0		0								Yes									Yes
Kindo Koysha	Kindo Hangala	607060688800106	60	1		0		0									Yes									Yes
Offa	Sere Esho	707060788801208	28	0		0		0									Yes									Yes
Offa	Sere Esho	707060788801208	37	0		0		0									Yes									Yes
Offa	Sere Esho	707060788801208	20	1		0		0						Yes									Yes
Offa	Sere Esho	707060788801208	32	0		1	1	1	1	4	0	2																																				Yes
Offa	Sere Esho	707060788801208	20	1		0		0												Yes									Yes
Offa	Sere Esho	707060788801208	32	0		1	1	1	1	3	0	4																																				Yes	Yes
Offa	Sere Esho	707060788801208	56	1		1	1	1	1	4	1	2																																Yes		Yes		Yes
Offa	Sere Esho	707060788801208	36	1		0		0												Yes									Yes
Offa	Sere Esho	707060788801208	21	1		1	1	1	1	4	1	2																															Yes			Yes		Yes
Abela Abaya	Abaya Chawkare	1807060488803600	72	0		0		0									Yes									Yes
Abela Abaya	Abaya Chawkare	1807060488803600	35	0		1	1	1	1	4	1	2																																			Yes	Yes
Abela Abaya	Abaya Chawkare	1807060488803600	42	0		1	1	1	1	4	1	2																																Yes		Yes	Yes	Yes
Abela Abaya	Abaya Chawkare	1807060488803600	45	0		1	1	1	1	4	1	2																													Yes		Yes				Yes	Yes
Abela Abaya	Abaya Chawkare	1807060488803600	70	0		1	1	1	1	4	0	2																																				Yes
Abela Abaya	Abaya Chawkare	1807060488803600	35	0		1	1	1	1	4	1	2																																			Yes	Yes
Abela Abaya	Abaya Chawkare	1807060488803600	35	0		1	1	1	1	4	1	2																																Yes			Yes	Yes
Abela Abaya	Abaya Chawkare	1807060488803600	40	1		0		0									Yes									Yes
Abela Abaya	Abaya Chawkare	1807060488803600	38	0		1	1	1	1	4	0	2																																				Yes
Kindo Koysha	Kindo Hangala	607060688800106	48	0		1	1	1	1	4	0	2																																				Yes
Kindo Koysha	Bada woyde	607060688800711	35	1		1	1	1	1	4	0	2																																				Yes
Kindo Koysha	Bada woyde	607060688800711	45	0		0		0									Yes									Yes
Kindo Koysha	Oydu Chama	607060688800210	56	1		1	1	1	1	4	0	4																																				Yes
Kindo Koysha	Oydu Chama	607060688800210	45	0		0		0									Yes									Yes
Kindo Koysha	Oydu Chama	607060688800210	60	0		1	1	1	1	4	0	2																																				Yes
Kindo Koysha	Oydu Chama	607060688800210	60	0		1	1	1	1	4	0	2																																				Yes
Kindo Koysha	Oydu Chama	607060688800210	45	1		1	1	1	1	4	0	2																																				Yes
Kindo Koysha	Oydu Chama	607060688800210	35	0		0		0									Yes									Yes
Kindo Koysha	Oydu Chama	607060688800210	35	0		0		0									Yes									Yes
Kindo Koysha	Oydu Chama	607060688800210	35	0		1	1	1	1	4	0	2																																				Yes
Kindo Koysha	Kindo Hangala	607060688800106	40	0		1	1	1	1	4	0	2																																				Yes
Diguna Fango	Fango Damot	1207061288801400	35	0		1	1	1	1	4	0	2																																					Yes
Diguna Fango	Fango Damot	1207061288801400	35	0		1	1	1	1	4	0	2																																				Yes	Yes
Diguna Fango	Fango Damot	1207061288801400	50	0		1	1	1	1	4	0	2																																				Yes
Diguna Fango	Fango Damot	1207061288801400	60	0		0		0												Yes									Yes
Diguna Fango	Fango Damot	1207061288801400	35	0		1	1	1	1	4	0	2																																				Yes
Abela Abaya	Abaya Chawkare	1807060488803600	40	0		1	1	1	1	4	0	2																																				Yes
Abela Abaya	Abaya Chawkare	1807060488803600	25	0		1	1	1	1	4	0	2																																				Yes
Abela Abaya	Abaya Chawkare	1807060488803600	40	0		1	1	1	1	4	0	2																																				Yes
Abela Abaya	Abaya Chawkare	1807060488803600	35	0		1	1	1	1	4	0	2																																				Yes
Abela Abaya	Abaya Chawkare	1807060488803600	30	0		1	1	1	1	4	0	2																																				Yes
Abela Abaya	Abaya Chawkare	1807060488803600	35	0		1	1	1	1	4	0	2																																				Yes
Abela Abaya	Abaya Chawkare	1807060488803600	45	0		1	1	1	1	4	0	2																																				Yes
Abela Abaya	Abaya Chawkare	1807060488803600	38	0		1	1	1	1	4	0	2																																				Yes
Abela Abaya	Abaya Chawkare	1807060488803600	40	0		1	1	1	1	4	0	2																																				Yes
Abela Abaya	Abaya Chawkare	1807060488803600	50	1		1	1	1	1	4	0	2																																				Yes
Humbo Woreda	Abme Shoya	407060488802101	60	0		1	1	1	1	4	0	2																																				Yes
Humbo Woreda	Abme Shoya	407060488802101	45	0		1	1	1	1	4	1	2																																Yes		Yes		Yes
Humbo Woreda	Abme Shoya	407060488802101	65	0		1	1	1	1	4	1	2																													Yes	Yes		Yes		Yes		Yes
Humbo Woreda	Abme Shoya	407060488802101	45	0		1	1	1	1	4	1	2																														Yes						Yes
Humbo Woreda	Abme Shoya	407060488802101	50	0		1	1	1	1	4	0	2																																				Yes
Humbo Woreda	Abme Shoya	407060488802101	80	0		1	1	1	1	4	0	2																																				Yes
Humbo Woreda	Abme Shoya	407060488802101	50	0		1	1	1	1	4	1	2																																Yes		Yes		Yes
Kindo Koysha	Kindo Hangala	607060688800106	50	0		1	1	1	1	4	0	4																																				Yes
Kindo Koysha	Kindo Hangala	607060688800106	38	1		1	1	1	1	4	0	2																																				Yes
Kindo Koysha	Kindo Hangala	607060688800106	45	0		1	1	1	1	4	0	2																																				Yes
Kindo Koysha	Kindo Hangala	607060688800106	40	0		1	1	1	1	4	1	1																																			Yes	Yes
Kindo Koysha	Kindo Hangala	607060688800106	50	1		1	1	1	1	4	0	2																																				Yes
Kindo Koysha	Kindo Hangala	607060688800106	35	0		1	1	1	1	4	0	2																																				Yes
Kindo Koysha	Kindo Hangala	607060688800106	50	1		1	1	1	1	4	0	2																																				Yes
Kindo Koysha	Kindo Hangala	607060688800106	32	0		1	1	1	1	4	0	2																																				Yes
Offa	Sere Esho	707060788801203	45	1		1	1	1	1	4	1	2																													Yes			Yes		Yes		Yes
Offa	Sere Esho	707060788801203	35	1		0		0													Yes									Yes
Offa	Sere Esho	707060788801203	30	1		0		0								Yes									Yes
Offa	Sere Esho	707060788801203	50	0		1	1	1	1	4	1	2																													Yes			Yes		Yes		Yes
Offa	Sere Esho	707060788801203	45	0		1	1	1	1	4	0	1																																					Yes
Offa	Sere Esho	707060788801203	40	0		1	1	1	1	4	1	1																													Yes			Yes		Yes		Yes
Offa	Sere Esho	707060788801203	30	1		0		0						Yes									Yes
Offa	Sere Esho	707060788801203	18	1		1	1	1	1	2	1	2																													Yes	Yes	Yes	Yes		Yes		Yes
Offa	Sere Esho	707060788801203	30	0		1	1	1	1	4	1	2																													Yes			Yes		Yes		Yes
Offa	Sere Esho	707060788801203	35	1		0		0							Yes									Yes
Offa	Sere Esho	707060788801203	60	1		1	1	1	1	4	1	88																													Yes	Yes		Yes		Yes	Yes	Yes
Humbo Woreda	Abme Shoya	407060488802101	45	0		1	1	1	1	4	0	2																																				Yes
Humbo Woreda	Abme Shoya	407060488802101	45	0		1	1	1	1	4	0	2																																				Yes
Offa	Kodo	707060788801305	32	1		0		0						Yes									Yes
Offa	Kodo	707060788801305	50	0		1	1	1	1	4	0	2																																				Yes
Offa	Kodo	707060788801305	37	1		1	1	1	1	1	0	2																																				Yes
Offa	Kodo	707060788801305	36	1		1	1	1	1	1	0	2																																				Yes	Yes
Offa	Kodo	707060788801305	25	0		1	1	1	1	1	1	2																													Yes			Yes		Yes			Yes
Offa	Kodo	707060788801305	18	1		1	1	1	1	1	0	1																																				Yes
Offa	Kodo	707060788801305	98	0		1	1	1	1	4	0	2																																				Yes
Offa	Kodo	707060788801305	45	0		1	1	1	1	4	1	2																													Yes							Yes	Yes
Offa	Kodo	707060788801305	62	1		1	1	1	1	4	0	2																																				Yes
Offa	Kodo	707060788801305	46	0		1	1	1	1	4	0	2																																				Yes	Yes
Diguna Fango	Fango Sorea	1207061288801500	35	0		1	1	0		4	0	2															Yes																					Yes
Diguna Fango	Fango Sorea	1207061288801500	30	0		0		0												Yes									Yes
Diguna Fango	Fango Sorea	1207061288801500	33	1		1	1	1	1	4	0	2																																				Yes
Diguna Fango	Fango Sorea	1207061288801500	28	1		1	0	1	0	4	0	2																			Yes					Yes												Yes
Diguna Fango	Fango Sorea	1207061288801500	45	0		1	1	1	1	4	0	2																																				Yes
Diguna Fango	Fango Sorea	1207061288801500	50	0		1	1	1	1	4	0	2																																				Yes
Diguna Fango	Fango Sorea	1207061288801500	38	0		1	1	1	1	4	0	2																																				Yes
Diguna Fango	Fango Sorea	1207061288801500	60	0		1	1	1	1	4	0	2																																				Yes
Kawo Koysha	Washe Aldada	1907060788800300	45	0		1	1	1	1	4	0	2																																				Yes
Kawo Koysha	Washe Aldada	1907060788800300	47	0		1	1	1	1	4	0	2																																				Yes
Kawo Koysha	Washe Aldada	1907060788800300	43	0		1	1	1	1	4	0	2																																				Yes
Kawo Koysha	Washe Aldada	1907060788800300	45	0		1	1	1	1	4	0	2																																				Yes	Yes
Kawo Koysha	Washe Aldada	1907060788800300	26	0		1	1	1	1	4	0	2																																				Yes	Yes
Kawo Koysha	Washe Aldada	1907060788800300	39	0		1	1	1	1	4	0	2																																				Yes	Yes
Kawo Koysha	Washe Aldada	1907060788800300	70	0		1	1	1	1	1	0	2																																				Yes	Yes
Kawo Koysha	Washe Aldada	1907060788800300	60	0		1	1	1	1	4	0	2																																				Yes	Yes
Kawo Koysha	Washe Aldada	1907060788800300	40	0		1	1	1	1	4	0	2																																				Yes	Yes
Kawo Koysha	Washe Aldada	1907060788800300	50	1		1	1	1	1	4	0	2																																				Yes
Kawo Koysha	Washe Aldada	1907060788800300	50	0		1	1	1	1	4	0	2																																				Yes
Kawo Koysha	Washe Aldada	1907060788800300	80	1		1	1	1	1	4	0	2																																				Yes
Kawo Koysha	Washe Aldada	1907060788800300	60	0		1	1	1	1	4	0	2																																				Yes
Kawo Koysha	Washe Aldada	1907060788800300	80	0		1	1	1	1	4	0	2																																				Yes	Yes
Kawo Koysha	Washe Aldada	1907060788800300	25	1		1	1	1	1	4	1	2																																Yes		Yes		Yes	Yes
Kawo Koysha	Washe Aldada	1907060788800300	60	0		0		0									Yes									Yes
Humbo Woreda	Abme Shoya	407060488802103	35	0		0		0									Yes									Yes
Humbo Woreda	Abme Shoya	407060488802103	26	1		0		0						Yes									Yes
Humbo Woreda	Abme Shoya	407060488802103	40	0		1	1	1	1	1	0	2																																				Yes
Humbo Woreda	Abme Shoya	407060488802103	65	1		1	1	1	1	4	0	4																																					Yes
Humbo Woreda	Abme Shoya	407060488802103	26	1		1	1	1	1	4	0	2																																				Yes
Humbo Woreda	Abme Shoya	407060488802101	18	0		1	1	1	1	4	0	3																																				Yes
Humbo Woreda	Abme Shoya	407060488802103	35	1		1	1	1	1	4	0	2																																				Yes
Kawo Koysha	Tepa	1907060688801500	56	0		1	1	1	1	4	1	2																																			Yes	Yes
Kawo Koysha	Tepa	1907060688801500	32	0		0		0									Yes									Yes
Kawo Koysha	Tepa	1907060688801500	55	1		1	1	1	1	4	0	2																																					Yes
Kawo Koysha	Tepa	1907060688801500	40	0		1	1	1	1	4	0	2																																				Yes
Kawo Koysha	Tepa	1907060688801500	45	0		1	1	1	1	4	0	2																																				Yes
Kawo Koysha	Tepa	1907060688801500	45	0		1	1	1	1	4	0	2																																					Yes
Kawo Koysha	Tepa	1907060688801500	75	0		0		0												Yes									Yes
Kawo Koysha	Tepa	1907060688801500	40	1		1	1	1	1	4	0	1																																					Yes
Kawo Koysha	Tepa	1907060688801500	50	0		1	1	1	1	4	0	2																																				Yes
Kawo Koysha	Tepa	1907060688801500	40	1		1	1	1	1	4	0	2																																				Yes
Kawo Koysha	Tepa	1907060688801500	40	1		1	1	1	1	1	0	2																																				Yes
Kawo Koysha	Tepa	1907060688801500	45	1		1	1	1	1	1	0	1																																				Yes
Kawo Koysha	Tepa	1907060688801500	45	0		1	1	1	1	88	0	2																																				Yes
Kawo Koysha	Tepa	1907060688801500	65	1		0		0										Yes									Yes
Kawo Koysha	Tepa	1907060688801500	27	0		1	1	1	1	2	0	2																																				Yes
Kawo Koysha	Tepa	1907060688801500	55	0		1	1	1	1	1	0	1																																				Yes
Kawo Koysha	Tepa	1907060688801500	56	0		1	1	1	1	1	0	2																																				Yes
Kawo Koysha	Tepa	1907060688801500	40	0		1	1	1	1	1	0	1																																				Yes
Kawo Koysha	Tepa	1907060688801500	40	1		0		0									Yes									Yes
Kindo Koysha	Oydu Chama	607060688800204	55	1		1	1	1	1	1	0	1																																				Yes
Kindo Koysha	Oydu Chama	607060688800204	55	0		0		0										Yes									Yes
Kindo Koysha	Oydu Chama	607060688800204	28	0		1	1	1	1	1	0	2																																				Yes
Kindo Koysha	Oydu Chama	607060688800204	30	0		1	1	1	1	1	0	1																																				Yes
Kindo Koysha	Oydu Chama	607060688800204	35	0		0		0										Yes									Yes
Kindo Koysha	Oydu Chama	607060688800204	55	1		1	1	1	1	1	0	1																																				Yes
Kindo Koysha	Oydu Chama	607060688800204	55	1		1	1	1	1	1	0	2																																				Yes
Kindo Koysha	Oydu Chama	607060688800204	35	0		99		99
Kindo Koysha	Oydu Chama	607060688800204	60	0		1	1	1	1	1	0	1																																				Yes
Kindo Koysha	Oydu Chama	607060688800204	60	0		1	1	1	1	4	1	1																																		Yes		Yes
Humbo Woreda	Kodo Kanko	407060488802401	25	1		1	1	1	1	4	1	2																													Yes	Yes	Yes			Yes		Yes
Kindo Koysha	Oydu Chama	607060688800204	55	1		1	1	1	1	1	0	1																																				Yes
Humbo Woreda	Kodo Kanko	407060488802401	60	1		1	1	1	1	4	0	2																																				Yes
Humbo Woreda	Kodo Kanko	407060488802401	42	0		1	1	1	1	4	1	2																																			Yes	Yes
Humbo Woreda	Kodo Kanko	407060488802401	45	1		1	1	1	1	4	1	2																																			Yes	Yes
Humbo Woreda	Kodo Kanko	407060488802401	23	0		1	1	1	1	1	0	2																																				Yes
Humbo Woreda	Kodo Kanko	407060488802401	35	0		1	1	1	1	4	1	2																													Yes	Yes	Yes	Yes				Yes
Humbo Woreda	Kodo Kanko	407060488802401	56	0		1	1	1	1	4	1	2																													Yes		Yes	Yes	Yes			Yes
Humbo Woreda	Kodo Kanko	407060488802401	35	1		1	1	1	1	4	0	2																																				Yes
Humbo Woreda	Kodo Kanko	407060488802401	35	0		1	1	1	1	1	1	2																													Yes	Yes	Yes	Yes		Yes		Yes
Humbo Woreda	Kodo Kanko	407060488802401	30	1		1	1	1	1	1	1	2																													Yes	Yes		Yes				Yes
Offa	Wachiga Esho	707060788801007	25	0		1	1	1	1	1	0	2																																				Yes
Offa	Wachiga Esho	707060788801007	40	0		1	1	1	1	4	0	2																																				Yes
Offa	Wachiga Esho	707060788801007	50	0		1	1	1	1	1	0	2																																				Yes
Offa	Wachiga Esho	707060788801007	30	0		1	1	1	1	4	0	2																																				Yes
Offa	Wachiga Esho	707060788801007	25	0		1	1	1	1	4	0	2																																				Yes
Offa	Wachiga Esho	707060788801007	35	0		1	1	1	1	4	1	2																																Yes	Yes			Yes
Offa	Wachiga Esho	707060788801007	89	0		0		0								Yes									Yes
Offa	Wachiga Esho	707060788801007	34	0		1	1	1	1	4	0	2																																				Yes
Kindo Koysha	Tulicha	607060688800309	50	1		1	1	1	1	4	0	2																																				Yes
Kindo Koysha	Tulicha	607060688800309	45	0		1	1	1	1	4	0	2																																				Yes
Kindo Koysha	Tulicha	607060688800309	32	0		1	1	1	1	4	1	4																																Yes		Yes		Yes
Kindo Koysha	Tulicha	607060688800309	45	0		1	1	1	1	4	0	2																																				Yes
Kindo Koysha	Tulicha	607060688800309	35	0		1	1	1	1	4	0	2																																				Yes
Kindo Koysha	Tulicha	607060688800309	33	0		1	1	1	1	4	0	2																																				Yes
Kindo Koysha	Tulicha	607060688800309	40	0		1	1	1	1	4	1	2																																Yes				Yes
Kindo Koysha	Tulicha	607060688800309	56	0		1	1	1	1	4	0	2																																				Yes
Kindo Koysha	Tulicha	607060688800309	32	0		0		0									Yes									Yes
Kindo Koysha	Tulicha	607060688800309	35	0		1	1	1	1	4	0	2																																				Yes
Humbo Woreda	Fango Gelchche	407060488802503	38	0		1	1	1	1	4	0	2
Humbo Woreda	Fango Gelchche	407060488802503	39	0		1	1	1	1	4	0	2																																				Yes
Humbo Woreda	Fango Gelchche	407060488802503	40	0		1	1	1	1	4	0	2																																				Yes
Humbo Woreda	Fango Gelchche	407060488802503	70	1		1	1	1	1	4	0	2
Humbo Woreda	Fango Gelchche	407060488802503	65	1		1	1	1	1	4	1	2																																Yes
Humbo Woreda	Fango Gelchche	407060488802503	38	0		1	1	1	1	88	1	2																																Yes
Humbo Woreda	Fango Gelchche	407060488802503	48	0		99		99
Humbo Woreda	Fango Gelchche	407060488802503	82	0		1	1	1	1	4	0	2
Humbo Woreda	Fango Gelchche	407060488802503	42	0		1	1	1	1	4	0	2
Kawo Koysha	Tepa	1907060688801500	35	0		1	1	1	1	4	1	4																																Yes				Yes
Kawo Koysha	Tepa	1907060688801500	22	0		1	1	1	1	4	1	2																																			Yes	Yes
Bayra Koysha	Gale Wargo	2007060688801000	26	1		1	1	1	1	4	0	2																																				Yes
Bayra Koysha	Gale Wargo	2007060688801000	32	1		1	1	1	1	1	0	2																																				Yes
Bayra Koysha	Gale Wargo	2007060688801000	46	1		1	1	1	1	4	0	2																																				Yes
Bayra Koysha	Gale Wargo	2007060688801000	28	1		0		0						Yes									Yes
Bayra Koysha	Gale Wargo	2007060688801000	65	0		0		0									Yes									Yes
Bayra Koysha	Gale Wargo	2007060688801000	69	0		1	1	1	1	4	1	4																													Yes	Yes				Yes		Yes
Bayra Koysha	Gale Wargo	2007060688801000	50	0		1	1	1	1	4	0	2																																				Yes
Bayra Koysha	Mino Waraza	2007060688801100	35	1		1	1	1	1	4	0	2																																				Yes
Bayra Koysha	Mino Waraza	2007060688801100	48	1		1	1	1	1	4	0	2																																				Yes
Bayra Koysha	Mino Waraza	2007060688801100	39	1		0		0									Yes									Yes
Bayra Koysha	Mino Waraza	2007060688801100	56	1		0		0								Yes									Yes
Bayra Koysha	Mino Waraza	2007060688801100	32	1		0		0												Yes									Yes
Bayra Koysha	Mino Waraza	2007060688801100	65	0		1	1	1	1	4	0	2																																				Yes
Bayra Koysha	Mino Waraza	2007060688801100	75	0		1	1	1	1	1	0	2																																				Yes
Bayra Koysha	Mino Waraza	2007060688801100	48	1		1	1	1	1	4	0	2																																				Yes
Bayra Koysha	Mino Waraza	2007060688801100	45	0		1	1	1	1	4	0	2																																				Yes
Bayra Koysha	Mino Waraza	2007060688801100	45	1		0		0												Yes									Yes
Bayra Koysha	Mino Waraza	2007060688801100	40	0		1	1	1	1	4	0	2																																				Yes
Bayra Koysha	Mino Waraza	2007060688801100	26	1		1	1	1	1	4	0	2																																				Yes
Bayra Koysha	Mino Waraza	2007060688801100	49	0		0		0												Yes									Yes
Bayra Koysha	Mino Waraza	2007060688801100	69	0		1	1	1	1	4	0	2																																				Yes
Bayra Koysha	Mino Waraza	2007060688801100	38	0		1	1	1	1	4	0	2																																				Yes
Bayra Koysha	Mino Waraza	2007060688801100	42	0		0		0												Yes									Yes
Bayra Koysha	Mino Waraza	2007060688801100	31	1		1	1	1	1	4	0	2																																				Yes
Bayra Koysha	Mino Waraza	2007060688801100	29	1		0		0						Yes									Yes
Bayra Koysha	Mino Waraza	2007060688801100	32	0		1	1	1	1	4	0	2																																				Yes
Bayra Koysha	Mino Waraza	2007060688801100	82	1		99		99
Bayra Koysha	Gale Wargo	2007060688801000	20	0		1	1	1	1	4	1	1																													Yes							Yes
Bayra Koysha	Gale Wargo	2007060688801000	50	0		1	1	1	1	4	0	2																																				Yes
Bayra Koysha	Gale Wargo	2007060688801000	30	0		1	1	1	1	1	0	1																																				Yes
Bayra Koysha	Gale Wargo	2007060688801000	90	0		1	1	1	1	4	0	1																																				Yes
Bayra Koysha	Gale Wargo	2007060688801000	70	0		1	1	1	1	4	0	88																																				Yes
Bayra Koysha	Gale Wargo	2007060688801000	30	0		1	1	1	1	4	0	2																																				Yes
Bayra Koysha	Gale Wargo	2007060688801000	40	0		99		99
Bayra Koysha	Gale Wargo	2007060688801000	35	0		1	1	1	1	1	0	2																																				Yes
Bayra Koysha	Gale Wargo	2007060688801000	50	1		1	1	1	1	4	0	2																																				Yes
Bayra Koysha	Gale Wargo	2007060688801000	70	0		1	1	1	1	4	0	2																																				Yes
Bayra Koysha	Gale Wargo	2007060688801010	70	0		1	1	1	1	1	0	1																																				Yes
Bayra Koysha	Gale Wargo	2007060688801010	40	0		1	1	1	1	4	0	2																																				Yes
Bayra Koysha	Gale Wargo	2007060688801010	30	1		1	1	1	1	1	0	1																																				Yes
Bayra Koysha	Gale Wargo	2007060688801010	40	0		1	1	1	1	1	0	1																																				Yes
Bayra Koysha	Gale Wargo	2007060688801010	40	0		1	1	1	1	4	0	1																																				Yes
Bayra Koysha	Gale Wargo	2007060688801010	90	0		1	1	1	1	4	0	1																																				Yes
Bayra Koysha	Gale Wargo	2007060688801010	40	0		1	1	1	1	4	0	2																																				Yes
Bayra Koysha	Gale Wargo	2007060688801010	40	1		1	1	1	1	4	0	2																																				Yes
Bayra Koysha	Gale Wargo	2007060688801010	60	0		1	1	1	1	4	0	2																																				Yes
Bayra Koysha	Gale Wargo	2007060688801010	31	0		1	1	1	1	4	0	2
Bayra Koysha	Gale Wargo	2007060688801010	75	0		1	1	1	1	3	0	2
Bayra Koysha	Gale Wargo	2007060688801010	45	0		99		99
Bayra Koysha	Gale Wargo	2007060688801010	24	0		1	1	1	1	3	0	1																																				Yes
Bayra Koysha	Gale Wargo	2007060688801010	26	0		99		99
Bayra Koysha	Gale Wargo	2007060688801010	45	0		1	1	1	1	1	1	1																																		Yes		Yes
Bayra Koysha	Gale Wargo	2007060688801010	60	1		0		1	1	1	0	2						Yes																														Yes
Bayra Koysha	Gale Wargo	2007060688801010	35	0		1	1	1	1	1	0	2																																				Yes
Bayra Koysha	Gale Wargo	2007060688801010	35	0		1	1	1	1	1	0	2																																				Yes
Bayra Koysha	Gale Wargo	2007060688801000	36	0		1	1	1	1	1	0	1																																				Yes	Yes
Bayra Koysha	Gale Wargo	2007060688801000	35	0		1	1	1	1	1	0	1																																				Yes	Yes
Bayra Koysha	Mino Waraza	2007060688801100	40	0		1	1	1	1	1	0	1																																				Yes	Yes
Bayra Koysha	Mino Waraza	2007060688801100	42	1		1	1	1	1	1	0	1																																				Yes	Yes
Bayra Koysha	Mino Waraza	2007060688801100	32	0		1	1	1	1	1	0	1																																				Yes	Yes
Bayra Koysha	Mino Waraza	2007060688801100	40	0		0		0								Yes									Yes
Bayra Koysha	Mino Waraza	2007060688801100	60	0		1	1	1	1	1	0	1																																				Yes	Yes
Bayra Koysha	Gale Wargo	2007060688801000	35	0		1	1	1	1	1	0	1																																				Yes	Yes
Bayra Koysha	Gale Wargo	2007060688801000	46	0		1	1	1	1	1	0	1																																				Yes	Yes
Bayra Koysha	Gale Wargo	2007060688801000	70	1		1	1	1	1	1	0	1																																				Yes	Yes
Bayra Koysha	Gale Wargo	2007060688801000	30	0		1	1	1	1	1	0	1																																				Yes	Yes
Bayra Koysha	Gale Wargo	2007060688801000	50	0		0		0								Yes									Yes
Bayra Koysha	Gale Wargo	2007060688801000	35	0		1	1	1	1	1	0	1																																				Yes	Yes
Bayra Koysha	Gale Wargo	2007060688801000	75	0		1	1	1	1	1	0	1																																				Yes	Yes
Bayra Koysha	Gale Wargo	2007060688801000	30	0		1	1	1	1	1	0	1																																				Yes	Yes
Bayra Koysha	Mino Waraza	2007060688801100	35	0		1	1	1	1	1	0	1																																				Yes	Yes
Bayra Koysha	Mino Waraza	2007060688801100	70	0		1	1	1	1	1	0	1																																				Yes	Yes
Bayra Koysha	Mino Waraza	2007060688801100	35	0		1	1	1	1	1	0	1																																				Yes	Yes
Bayra Koysha	Mino Waraza	2007060688801100	65	1		1	1	1	1	1	0	1																																				Yes	Yes
Bayra Koysha	Mino Waraza	2007060688801100	40	0		1	1	1	1	1	0	1																																				Yes	Yes
Bayra Koysha	Mino Waraza	2007060688801100	40	0		1	1	1	1	4	0	1																																				Yes	Yes
Bayra Koysha	Mino Waraza	2007060688801100	45	0		1	1	1	1	1	0	1																																				Yes	Yes
Bayra Koysha	Mino Waraza	2007060688801100	55	0		1	1	1	1	1	0	1																																				Yes	Yes
Bayra Koysha	Mino Waraza	2007060688801100	40	0		1	1	1	1	1	0	1																																				Yes	Yes
Bayra Koysha	Mino Waraza	2007060688801100	65	0		1	1	1	1	1	0	1																																				Yes	Yes
Bayra Koysha	Mino Waraza	2007060688801100	35	0		1	1	1	1	1	0	1																																				Yes	Yes
Bayra Koysha	Mino Waraza	2007060688801100	40	0		1	1	1	1	1	0	1																																				Yes	Yes
Bayra Koysha	Mino Waraza	2007060688801100	28	1		1	1	1	1	1	0	1																																				Yes	Yes
Bayra Koysha	Mino Waraza	2007060688801100	35	0		1	1	1	1	1	0	1																																				Yes	Yes
Bayra Koysha	Sere Atalacha	2007060688800900	35	0		1	1	1	1	4	0	2																																				Yes
Bayra Koysha	Sere Atalacha	2007060688800900	65	1		1	1	1	1	4	0	2
Bayra Koysha	Sere Atalacha	2007060688800900	45	1		1	1	1	1	4	0	2																																				Yes
Bayra Koysha	Sere Atalacha	2007060688800900	28	1		1	1	1	1	4	0	2																																				Yes
Bayra Koysha	Sere Atalacha	2007060688800900	45	0		1	1	1	1	4	1	2																																Yes				Yes
Bayra Koysha	Sere Atalacha	2007060688800900	70	0		0		0										Yes									Yes
Bayra Koysha	Sere Atalacha	2007060688800900	30	0		1	1	1	1	4	0	2																																				Yes
Bayra Koysha	Sere Atalacha	2007060688800900	40	0		1	1	1	1	4	0	2																																				Yes
Diguna Fango	Bitena Mazegaja	1207061210100100	40	1		1	1	1	1	4	0	2																																				Yes
Diguna Fango	Bitena Mazegaja	1207061210100100	25	1		0		0									Yes									Yes
Diguna Fango	Bitena Mazegaja	1207061210100100	20	1		0		0												Yes									Yes
Diguna Fango	Bitena Mazegaja	1207061210100100	46	0		1	1	1	1	4	0	2																																				Yes
Diguna Fango	Bitena Mazegaja	1207061210100100	30	0		0		0									Yes									Yes
Diguna Fango	Bitena Mazegaja	1207061210100100	20	1		1	1	1	1	4	0	2																																				Yes
Diguna Fango	Bitena Mazegaja	1207061210100100	35	0		1	1	1	1	4	0	2																																				Yes
Diguna Fango	Bitena Mazegaja	1207061210100100	35	0		1	1	1	1	4	0	2																																				Yes
Diguna Fango	Bitena Mazegaja	1207061210100100	35	0		1	1	1	1	4	0	2																																				Yes
Diguna Fango	Bitena Mazegaja	1207061210100100	40	1		1	1	1	1	4	0	2																																				Yes
Diguna Fango	Bitena Mazegaja	1207061210100100	32	0		1	1	1	1	4	0	2																																				Yes
Humbo Woreda	Demba Koyisha	407060488802203	45	0		1	1	1	1	1	0	2																																				Yes
Humbo Woreda	Demba Koyisha	407060488802203	35	0		99		99
Humbo Woreda	Demba Koyisha	407060488802203	55	1		1	1	1	1	1	0	2
Humbo Woreda	Demba Koyisha	407060488802203	75	1		1	1	1	1	4	1	4																													Yes	Yes	Yes	Yes	Yes	Yes		Yes
Diguna Fango	Fango Ofa	1207061288801300	30	0		1	1	1	1	4	0	2																																				Yes
Diguna Fango	Fango Ofa	1207061288801300	45	0		1	1	1	1	4	1	2																																Yes				Yes
Diguna Fango	Fango Ofa	1207061288801300	35	0		0		0												Yes									Yes
Diguna Fango	Fango Ofa	1207061288801300	50	0		0		0												Yes									Yes
Diguna Fango	Fango Ofa	1207061288801300	32	1		1	1	1	1	4	0	2																																				Yes
Diguna Fango	Fango Ofa	1207061288801300	40	1		0		0												Yes									Yes
Diguna Fango	Fango Ofa	1207061288801300	45	0		1	1	1	1	4	0	2																																				Yes
Diguna Fango	Fango Ofa	1207061288801300	46	0		1	1	1	1	4	0	2																																				Yes	Yes
Abela Abaya	Buke Dongala	1807060488803100	35	0		1	1	1	1	3	0	2																																				Yes
Abela Abaya	Buke Dongala	1807060488803100	35	1		1	1	1	1	4	1	2																													Yes	Yes				Yes		Yes
Abela Abaya	Buke Dongala	1807060488803100	45	1		1	1	1	1	4	0	2																																				Yes
Abela Abaya	Buke Dongala	1807060488803100	35	0		1	1	1	1	4	0	2																																				Yes
Abela Abaya	Buke Dongala	1807060488803100	35	0		1	1	1	1	4	0	2																																				Yes
Abela Abaya	Buke Dongala	1807060488803100	25	1		1	1	1	1	4	0	2																																				Yes
Abela Abaya	Buke Dongala	1807060488803100	28	0		1	1	1	1	4	0	2																																				Yes
Abela Abaya	Buke Dongala	1807060488803100	35	1		1	1	1	1	4	0	2																																				Yes
Abela Abaya	Buke Dongala	1807060488803100	45	0		1	1	1	1	4	0	2																																				Yes
Abela Abaya	Buke Dongala	1807060488803100	60	1		0		0								Yes									Yes
Kawo Koysha	Ofa Chawkare	1907061088801000	35	0		1	1	1	1	4	0	2																																				Yes
Kawo Koysha	Ofa Chawkare	1907061088801000	40	0		1	1	1	1	1	0	1																																				Yes
Kawo Koysha	Ofa Chawkare	1907061088801000	65	0		1	1	1	1	4	0	2																																				Yes	Yes
Kawo Koysha	Ofa Chawkare	1907061088801000	50	0		1	1	1	1	4	0	2																																				Yes
Kawo Koysha	Ofa Chawkare	1907061088801000	18	1		1	1	1	1	4	0	2																																				Yes
Kawo Koysha	Ofa Chawkare	1907061088801000	45	0		1	1	1	1	1	0	2																																				Yes	Yes
Kawo Koysha	Ofa Chawkare	1907061088801000	28	0		1	1	1	1	1	0	1																																				Yes
Kawo Koysha	Ofa Chawkare	1907061088801000	60	0		1	1	1	1	88	0	2																																				Yes	Yes
Kawo Koysha	Ofa Chawkare	1907061088801000	47	0		1	1	1	1	1	0	2																																				Yes	Yes
Kawo Koysha	Ofa Chawkare	1907061088801000	25	0		1	1	1	1	4	0	2																																				Yes	Yes
Kawo Koysha	Ofa Chawkare	1907061088801000	50	0		1	1	1	1	4	0	2
Kindo Koysha	Mashinga	607060688802301	45	0		0		0									Yes									Yes
Kindo Koysha	Mashinga	607060688802301	61	0		1	1	1	1	1	0	2																																				Yes
Kindo Koysha	Mashinga	607060688802301	40	0		1	1	1	1	4	0	2																																				Yes
Kindo Koysha	Mashinga	607060688802301	40	0		1	1	1	1	4	0	2																																				Yes
Kindo Koysha	Mashinga	607060688802301	35	0		1	1	1	1	4	0	2																																				Yes
Kindo Koysha	Mashinga	607060688802301	27	0		1	1	1	1	4	1	2																																		Yes		Yes
Kindo Koysha	Mashinga	607060688802301	30	0		1	1	1	1	4	0	2																																				Yes
Kindo Koysha	Mashinga	607060688802301	65	0		1	1	1	1	88	0	2																																					Yes
Kindo Koysha	Mashinga	607060688802301	35	1		0		0												Yes									Yes
Offa	Kanko Boshashe	707060788801905	21	0		1	1	1	1	4	0	2																																				Yes
Offa	Kanko Boshashe	707060788801905	70	0		1	1	1	1	4	1	2																															Yes			Yes		Yes	Yes
Offa	Kanko Boshashe	707060788801905	56	0		0		0								Yes									Yes
Offa	Kanko Boshashe	707060788801905	32	0		0		0									Yes									Yes
Offa	Kanko Boshashe	707060788801905	70	0		0		0									Yes									Yes
Offa	Kanko Boshashe	707060788801905	25	0		0		0									Yes	Yes								Yes	Yes
Offa	Kanko Boshashe	707060788801905	90	0		0		0								Yes									Yes
Offa	Kanko Boshashe	707060788801905	70	0		0		0									Yes									Yes	Yes
Abela Abaya	Faracho 01	1807060420100100	40	0		1	1	1	1	4	1	2																																		Yes		Yes
Abela Abaya	Faracho 01	1807060420100100	38	0		1	1	1	1	88	0	2																																				Yes
Abela Abaya	Faracho 01	1807060420100100	30	1		1	1	1	1	4	1	2																																		Yes		Yes
Abela Abaya	Faracho 01	1807060420100100	30	0		1	1	1	1	4	1	2																													Yes		Yes		Yes			Yes
Abela Abaya	Faracho 01	1807060420100100	45	0		1	1	1	1	4	0	2																																				Yes
Abela Abaya	Faracho 01	1807060420100100	40	0		1	1	1	1	4	0	1																																				Yes
Abela Abaya	Faracho 01	1807060420100100	40	0		1	1	1	1	4	0	3																																				Yes
Abela Abaya	Faracho 01	1807060420100100	42	0		1	1	1	1	4	0	2																																				Yes
Abela Abaya	Faracho 01	1807060420100100	40	0		1	1	1	1	4	0	2																																				Yes
Abela Abaya	Faracho 01	1807060420100100	60	1		1	0	1	0	4	0	2																			Yes					Yes												Yes
Abela Abaya	Faracho 01	1807060420100100	45	0		1	0	1	0	4	0	2																			Yes					Yes												Yes
Abela Abaya	Faracho 01	1807060420100100	45	0		1	1	1	1	4	1	2																																		Yes		Yes
Abela Abaya	Faracho 01	1807060420100100	52	1		1	1	1	0	4	0	2																								Yes												Yes
Abela Abaya	Faracho 01	1807060420100100	35	0		1	1	1	1	4	0	2																																				Yes
Abela Abaya	Faracho 01	1807060420100100	50	0		1	1	1	1	4	0	2																																				Yes
Abela Abaya	Faracho 01	1807060420100100	40	1		1	1	1	1	4	0	2																																				Yes
Diguna Fango	Bitena Mazegaja	1207061210100100	34	0		0		0												Yes									Yes
Diguna Fango	Bitena Mazegaja	1207061210100100	30	0		1	1	1	1	1	0	2																																				Yes
Diguna Fango	Bitena Mazegaja	1207061210100100	30	1		1	1	1	1	1	0	2																																				Yes
Diguna Fango	Bitena Mazegaja	1207061210100100	28	1		1	1	1	1	4	0	2																																				Yes
Diguna Fango	Bitena Mazegaja	1207061210100100	25	1		0		0									Yes									Yes
Diguna Fango	Bitena Mazegaja	1207061210100100	28	0		1	1	1	1	4	1	2																																		Yes		Yes
Diguna Fango	Bitena Mazegaja	1207061210100100	40	0		1	1	1	1	4	0	2																																				Yes
Diguna Fango	Bitena Mazegaja	1207061210100100	30	0		0		0									Yes									Yes
Diguna Fango	Bitena Mazegaja	1207061210100100	36	0		1	1	1	1	4	0	2																																				Yes
Diguna Fango	Bitena Mazegaja	1207061210100100	40	0		99		99
Diguna Fango	Bitena Mazegaja	1207061210100100	35	0		1	1	1	1	4	0	2																																				Yes
Humbo Woreda	Demba Koyisha	407060488802203	70	0		1	1	1	1	4	1	2																																Yes				Yes
Humbo Woreda	Demba Koyisha	407060488802203	45	0		1	1	1	1	4	1	2																																Yes				Yes
Humbo Woreda	Demba Koyisha	407060488802203	35	0		1	1	1	1	4	1	2																																		Yes		Yes
Humbo Woreda	Demba Koyisha	407060488802203	32	1		1	1	1	1	4	1	2																													Yes			Yes		Yes		Yes
Humbo Woreda	Demba Koyisha	407060488802203	40	0		0		0									Yes									Yes
Humbo Woreda	Demba Koyisha	407060488802203	30	0		1	1	1	1	4	0	2																																				Yes
Kindo Koysha	Tulicha	607060688800304	45	0		1	1	1	1	4	0	2																																				Yes
Kindo Koysha	Tulicha	607060688800304	50	0		1	1	1	1	4	0	2																																				Yes
Kindo Koysha	Tulicha	607060688800304	53	0		1	1	1	1	4	0	2																																				Yes
Bayra Koysha	Sere Balaca	2007060688801200	40	0		1	1	1	1	4	0	2
Bayra Koysha	Sere Balaca	2007060688801200	34	0		1	1	1	1	4	0	2																																				Yes
Bayra Koysha	Sere Balaca	2007060688801200	25	0		1	1	1	1	4	1	2																																		Yes		Yes
Bayra Koysha	Sere Balaca	2007060688801200	60	0		1	1	1	1	4	0	2																																				Yes
Bayra Koysha	Sere Balaca	2007060688801200	55	0		1	1	1	1	4	0	2																																				Yes
Bayra Koysha	Sere Balaca	2007060688801200	40	0		1	1	1	1	4	0	2																																				Yes
Bayra Koysha	Sere Balaca	2007060688801200	45	1		1	1	1	1	4	0	2																																				Yes
Bayra Koysha	Sere Balaca	2007060688801200	50	1		0		0									Yes										Yes
Bayra Koysha	Sere Balaca	2007060688801200	45	0		1	1	1	1	4	0	2																																				Yes
Diguna Fango	Warazalasho	1207061288802100	34	0		1	1	1	1	4	1	2																																Yes				Yes
Diguna Fango	Warazalasho	1207061288802100	60	1		1	1	1	1	4	0	2																																				Yes
Diguna Fango	Warazalasho	1207061288802100	35	1		1	1	1	1	4	0	2																																				Yes
Diguna Fango	Warazalasho	1207061288802100	30	1		1	1	1	1	4	0	2																																				Yes
Diguna Fango	Warazalasho	1207061288802100	50	0		1	1	1	1	4	0	2																																				Yes
Diguna Fango	Warazalasho	1207061288802100	40	1		1	1	1	1	4	0	2																																				Yes
Diguna Fango	Warazalasho	1207061288802100	40	0		1	1	1	1	4	0	2																																				Yes
Diguna Fango	Warazalasho	1207061288802100	35	0		1	1	1	1	4	0	2																																				Yes
Bayra Koysha	Sere Atalacha	2007060688800900	30	0		1	1	1	1	4	0	2																																				Yes
Bayra Koysha	Sere Atalacha	2007060688800900	45	0		1	1	1	1	4	0	2																																				Yes
Bayra Koysha	Sere Atalacha	2007060688800900	38	1		1	1	1	1	4	0	2																																				Yes
Bayra Koysha	Sere Atalacha	2007060688800900	52	1		1	1	1	1	4	0	2																																				Yes
Bayra Koysha	Sere Atalacha	2007060688800900	37	1		1	1	1	1	4	0	2																																				Yes
Bayra Koysha	Sere Atalacha	2007060688800900	22	1		1	1	1	1	4	0	2																																				Yes
Bayra Koysha	Sere Atalacha	2007060688800900	34	0		1	1	1	1	4	0	2																																				Yes
Bayra Koysha	Sere Atalacha	2007060688800900	52	1		1	1	1	1	4	0	2																																				Yes
Diguna Fango	Duguna Koyisha Humbo	1207061288802200	40	1		1	1	1	1	4	0	2																																				Yes
Diguna Fango	Duguna Koyisha Humbo	1207061288802200	60	0		1	1	1	1	4	0	2																																					Yes
Diguna Fango	Duguna Koyisha Humbo	1207061288802200	35	0		1	1	1	1	4	0	2																																				Yes
Diguna Fango	Duguna Koyisha Humbo	1207061288802200	37	1		1	1	1	1	4	0	2																																				Yes
Diguna Fango	Duguna Koyisha Humbo	1207061288802200	30	1		1	1	1	1	4	0	2																																				Yes
Diguna Fango	Duguna Koyisha Humbo	1207061288802200	35	0		1	1	1	1	4	1	2																															Yes			Yes		Yes
Diguna Fango	Duguna Koyisha Humbo	1207061288802200	99	0		0		0													Yes									Yes
Diguna Fango	Duguna Koyisha Humbo	1207061288802200	95	0		99		99
Diguna Fango	Duguna Koyisha Humbo	1207061288802200	45	1		1	1	1	1	4	0	2																																				Yes
Diguna Fango	Duguna Koyisha Humbo	1207061288802200	50	0		1	1	1	1	4	0	2																																				Yes
Diguna Fango	Duguna Koyisha Humbo	1207061288802200	56	0		1	1	1	1	4	0	2																																				Yes
Humbo Woreda	Koysha Ogodama	407060488802001	45	0		1	1	1	1	4	1	2																													Yes	Yes				Yes		Yes
Humbo Woreda	Koysha Ogodama	407060488802001	75	0		1	1	1	1	4	1	2																																			Yes	Yes
Humbo Woreda	Koysha Ogodama	407060488802001	65	1		1	1	1	1	4	1	2																																		Yes		Yes
Humbo Woreda	Koysha Ogodama	407060488802001	35	0		1	1	1	1	1	1	2																													Yes	Yes			Yes	Yes		Yes
Humbo Woreda	Koysha Ogodama	407060488802001	25	0		1	1	1	1	4	1	2																													Yes	Yes	Yes			Yes		Yes
Humbo Woreda	Koysha Ogodama	407060488802001	40	0		1	1	1	1	4	0	1																																				Yes	Yes
Humbo Woreda	Koysha Ogodama	407060488802001	50	1		1	1	1	1	4	1	2																													Yes			Yes	Yes	Yes		Yes
Humbo Woreda	Koysha Ogodama	407060488802001	60	0		1	1	1	1	1	0	1																																				Yes	Yes
Humbo Woreda	Koysha Ogodama	407060488802001	30	1		1	1	1	1	1	1	2																													Yes	Yes		Yes				Yes
Humbo Woreda	Koysha Ogodama	407060488802001	28	1		1	1	1	1	4	1	2																													Yes	Yes		Yes		Yes		Yes	Yes
Diguna Fango	Ofa Kalacha	1207061288802300	65	1		1	1	1	1	4	0	2																																				Yes
Diguna Fango	Ofa Kalacha	1207061288802300	25	0		1	1	1	1	1	0	2																																				Yes	Yes
Diguna Fango	Ofa Kalacha	1207061288802300	35	0		1	1	1	1	4	1	2																																		Yes		Yes	Yes
Diguna Fango	Ofa Kalacha	1207061288802300	30	1		99		1	1	4	1	2																																		Yes		Yes
Diguna Fango	Ofa Kalacha	1207061288802300	25	0		1	1	1	1	4	0	2																																				Yes
Diguna Fango	Ofa Kalacha	1207061288802300	35	1		1	1	1	1	4	0	2																																				Yes
Diguna Fango	Dendo Ofa	1207061288800500	30	1		1	1	99		4	0	2																																				Yes
Diguna Fango	Dimtu Filwuha	1207061220100100	46	0		1	1	1	1	4	0	2																																				Yes
Diguna Fango	Dimtu Filwuha	1207061220100100	25	0		1	1	1	1	1	0	2																																				Yes
Diguna Fango	Dimtu Filwuha	1207061220100100	26	0		1	1	1	1	1	0	2																																				Yes
Diguna Fango	Dimtu Filwuha	1207061220100100	33	0		0		0									Yes									Yes
Diguna Fango	Dimtu Filwuha	1207061220100100	28	0		0		0												Yes									Yes
Diguna Fango	Dimtu Filwuha	1207061220100100	35	0		0		0									Yes									Yes
Diguna Fango	Dimtu Filwuha	1207061220100100	50	0		1	1	1	1	1	1	2																																		Yes	Yes	Yes
Diguna Fango	Dimtu Warka Keblea	1207061220100200	54	1		1	1	1	1	1	0	1																																				Yes
Diguna Fango	Dimtu Warka Keblea	1207061220100200	45	0		1	1	1	1	4	0	2																																				Yes
Diguna Fango	Dimtu Warka Keblea	1207061220100200	25	0		0		0									Yes									Yes
Diguna Fango	Dimtu Warka Keblea	1207061220100200	40	0		0		0									Yes									Yes
Diguna Fango	Dimtu Warka Keblea	1207061220100200	35	0		1	1	1	1	4	0	2																																				Yes
Diguna Fango	Dimtu Warka Keblea	1207061220100200	35	0		0		0									Yes									Yes
Diguna Fango	Dimtu Warka Keblea	1207061220100200	45	0		1	1	1	1	4	0	2																																				Yes
Diguna Fango	Dimtu Warka Keblea	1207061220100200	35	0		1	1	1	1	3	0	4																																				Yes
Diguna Fango	Dimtu Warka Keblea	1207061220100200	35	0		1	1	1	1	4	0	2																																				Yes
Kawo Koysha	Koyisha Chawkare	1907061088800800	25	0		0		0									Yes									Yes
Kawo Koysha	Koyisha Chawkare	1907061088800800	40	0		1	1	1	1	4	0	2																																				Yes
Kawo Koysha	Koyisha Chawkare	1907061088800800	30	0		1	1	1	1	4	0	2																																				Yes
Kawo Koysha	Koyisha Chawkare	1907061088800800	54	1		1	1	1	1	4	0	2																																				Yes
Kawo Koysha	Koyisha Chawkare	1907061088800800	45	0		1	1	1	1	4	0	2																																				Yes
Kawo Koysha	Koyisha Chawkare	1907061088800800	40	0		1	1	1	1	4	0	2																																				Yes
Kawo Koysha	Koyisha Chawkare	1907061088800800	40	0		1	1	1	1	4	0	2																																				Yes
Kawo Koysha	Koyisha Chawkare	1907061088800800	65	0		1	1	1	1	4	0	2																																				Yes
Kawo Koysha	Koyisha Chawkare	1907061088800800	23	1		0		0						Yes									Yes
Kawo Koysha	Koyisha Chawkare	1907061088800800	50	1		1	1	1	1	4	0	2																																				Yes
Humbo Woreda	Shochora Fisho	407060488800601	40	0		1	1	1	1	4	1	4																																		Yes	Yes
Humbo Woreda	Shochora Fisho	407060488800601	62	0		1	1	1	1	4	1	2																														Yes				Yes
Humbo Woreda	Shochora Fisho	407060488800601	72	1		1	1	1	1	4	0	2
Humbo Woreda	Shochora Fisho	407060488800601	65	0		1	1	1	1	4	0	2
Humbo Woreda	Shochora Fisho	407060488800601	30	1		1	1	1	1	4	1	2																																		Yes
Humbo Woreda	Shochora Fisho	407060488800601	35	1		1	1	1	1	4	0	2																																					Yes
Humbo Woreda	Shochora Fisho	407060488800601	45	1		1	1	1	1	4	0	2
Humbo Woreda	Shochora Fisho	407060488800601	72	0		1	1	1	1	4	0	2
Humbo Woreda	Shochora Fisho	407060488800601	62	0		1	1	1	1	4	1	2																																		Yes		Yes	Yes
Humbo Woreda	Shochora Fisho	407060488800601	25	1		1	1	1	1	4	1	2																																Yes		Yes	Yes	Yes	Yes
Humbo Woreda	Fango Gelchche	407060488802503	48	1		1	1	1	1	4	0	2																																				Yes	Yes
Kindo Koysha	Tulicha	607060688800304	70	1		0		0												Yes									Yes
Kindo Koysha	Tulicha	607060688800304	40	0		1	1	1	1	4	0	2																																				Yes
Kindo Koysha	Tulicha	607060688800304	55	1		1	1	1	1	4	0	2																																				Yes
Kindo Koysha	Tulicha	607060688800304	32	0		1	1	1	1	1	0	2																																				Yes
Humbo Woreda	Koysha Ogodama	407060488802003	40	0		0		0									Yes									Yes
Humbo Woreda	Koysha Ogodama	407060488802003	40	0		1	1	1	1	4	0	2																																				Yes
Humbo Woreda	Koysha Ogodama	407060488802003	70	0		0		0												Yes									Yes
Humbo Woreda	Koysha Ogodama	407060488802003	45	0		0		0												Yes									Yes
Humbo Woreda	Koysha Ogodama	407060488802003	70	1		0		0												Yes									Yes
Humbo Woreda	Koysha Ogodama	407060488802003	35	0		0		0												Yes									Yes
Humbo Woreda	Koysha Ogodama	407060488802003	50	0		0		0												Yes									Yes
Humbo Woreda	Koysha Ogodama	407060488802003	30	0		1	1	1	1	4	1	2																																		Yes		Yes
Humbo Woreda	Koysha Ogodama	407060488802003	30	0		1	1	1	1	4	0	2																																				Yes
Abela Abaya	Buke Dongala	1807060488803100	75	0		1	1	1	1	1	0	2																																				Yes
Abela Abaya	Buke Dongala	1807060488803100	50	0		1	1	1	1	4	0	2																																				Yes
Abela Abaya	Buke Dongala	1807060488803100	40	1		0		0								Yes									Yes
Abela Abaya	Buke Dongala	1807060488803100	95	0		0		0													Yes									Yes
Abela Abaya	Buke Dongala	1807060488803100	30	0		0		0									Yes									Yes
Abela Abaya	Buke Dongala	1807060488803100	40	0		1	1	1	1	1	0	88																																				Yes
Abela Abaya	Buke Dongala	1807060488803100	45	0		1	1	1	1	4	1	2																																Yes		Yes		Yes
Abela Abaya	Buke Dongala	1807060488803100	50	0		1	1	1	1	4	0	2																																				Yes
Abela Abaya	Buke Dongala	1807060488803100	40	0		1	1	1	1	4	0	2																																				Yes
Abela Abaya	Buke Dongala	1807060488803100	40	0		1	1	1	1	4	0	2																																				Yes
Abela Abaya	Faracho 01	1807060420100100	38	0		1	1	1	1	2	0	2																																				Yes
Abela Abaya	Faracho 01	1807060420100100	45	0		1	1	1	1	4	0	2																																				Yes
Abela Abaya	Faracho 01	1807060420100100	28	1		1	1	1	1	4	1	2																																		Yes		Yes
Abela Abaya	Faracho 01	1807060420100100	30	1		1	1	1	1	4	0	2																																				Yes
Abela Abaya	Faracho 01	1807060420100100	30	0		1	1	1	1	4	0	2																																				Yes
Abela Abaya	Faracho 01	1807060420100100	35	0		1	1	1	1	3	0	2																																				Yes
Abela Abaya	Faracho 01	1807060420100100	65	0		1	1	1	1	4	0	2																																				Yes
Abela Abaya	Faracho 01	1807060420100100	20	1		1	1	1	1	4	1	2																													Yes			Yes		Yes		Yes
Abela Abaya	Faracho 01	1807060420100100	55	1		0		0													Yes									Yes
Abela Abaya	Faracho 01	1807060420100100	35	0		1	1	1	1	4	0	2																																				Yes
Abela Abaya	Faracho 01	1807060420100100	25	0		1	1	1	1	4	1	2																																		Yes		Yes
Abela Abaya	Faracho 01	1807060420100100	40	0		1	1	1	1	3	0	2																																				Yes
Abela Abaya	Faracho 01	1807060420100100	40	0		1	1	1	1	4	1	2																																			Yes	Yes
Abela Abaya	Faracho 01	1807060420100100	45	0		1	1	1	1	4	0	2																																				Yes
Abela Abaya	Faracho 01	1807060420100100	55	0		0		0													Yes									Yes
Offa	Kanko Boshashe	707060788801910	35	0		1	1	1	1	1	0	2																																				Yes
Offa	Kanko Boshashe	707060788801910	40	0		1	1	1	1	1	0	1																																					Yes
Offa	Kanko Boshashe	707060788801910	28	0		1	1	1	1	1	0	2																																				Yes
Offa	Kanko Boshashe	707060788801910	40	0		1	1	1	1	1	0	2																																				Yes
Offa	Kanko Boshashe	707060788801910	40	0		1	1	1	1	1	0	2																																				Yes
Offa	Kanko Boshashe	707060788801910	50	1		1	1	1	1	1	0	2																																				Yes	Yes
Offa	Kanko Boshashe	707060788801910	40	0		1	1	1	1	1	0	2																																				Yes
Bayra Koysha	Bukama Fekeka	2007060588802500	35	0		1	1	1	1	4	0	2																																				Yes
Bayra Koysha	Bukama Fekeka	2007060588802500	34	1		1	1	1	1	4	0	2																																				Yes
Bayra Koysha	Bukama Fekeka	2007060588802500	38	1		0		0						Yes									Yes
Bayra Koysha	Bukama Fekeka	2007060588802500	62	0		1	1	1	1	4	0	2																																				Yes
Bayra Koysha	Bukama Fekeka	2007060588802500	65	1		1	1	1	1	4	1	2																													Yes							Yes
Bayra Koysha	Bukama Fekeka	2007060588802500	62	0		1	1	1	1	4	0	2																																				Yes
Bayra Koysha	Bukama Fekeka	2007060588802500	50	1		1	1	1	1	4	0	2																																				Yes
Bayra Koysha	Bukama Fekeka	2007060588802500	72	1		1	1	1	1	4	1	2																													Yes					Yes		Yes
Bayra Koysha	Bukama Fekeka	2007060588802500	72	1		1	1	1	1	4	0	2																																				Yes
Diguna Fango	Dendo Workcha	1207061288800700	50	1		1	1	1	1	4	0	2																																				Yes
Diguna Fango	Dendo Workcha	1207061288800700	65	0		1	1	1	1	4	0	2																																				Yes
Diguna Fango	Dendo Workcha	1207061288800700	35	1		1	0	1	0	1	0	2																			Yes					Yes												Yes
Diguna Fango	Dendo Workcha	1207061288800700	38	1		1	1	1	1	1	0	2																																				Yes
Diguna Fango	Dendo Workcha	1207061288800700	15	0		1	1	1	1	1	0	1																																				Yes
Diguna Fango	Dendo Workcha	1207061288800700	60	0		1	1	1	1	1	0	2																																				Yes
Diguna Fango	Dendo Workcha	1207061288800700	30	1		0		0						Yes									Yes
Diguna Fango	Dendo Workcha	1207061288800700	45	0		1	1	1	1	4	0	2																																				Yes
Kawo Koysha	Ofa Chawkare	1907061088801000	25	1		0		0						Yes									Yes
Kawo Koysha	Ofa Chawkare	1907061088801000	50	1		1	1	1	1	4	1	88																													Yes							Yes
Kawo Koysha	Ofa Chawkare	1907061088801000	60	1		1	1	1	1	4	1	2																																			Yes	Yes
Kawo Koysha	Ofa Chawkare	1907061088801000	35	0		1	1	1	1	4	0	2																																				Yes
Kawo Koysha	Ofa Chawkare	1907061088801000	25	1		1	1	1	1	4	0	2																																				Yes
Kawo Koysha	Ofa Chawkare	1907061088801000	40	1		0		0						Yes									Yes
Kawo Koysha	Ofa Chawkare	1907061088801000	30	1		0		0						Yes									Yes
Kawo Koysha	Koyisha Chawkare	1907061088800800	32	1		1	1	1	1	4	0	2																																				Yes
Kawo Koysha	Koyisha Chawkare	1907061088800800	45	1		1	1	1	1	4	0	2																																				Yes
Kawo Koysha	Koyisha Chawkare	1907061088800800	30	1		1	1	1	1	4	0	2																																				Yes
Kawo Koysha	Koyisha Chawkare	1907061088800800	35	1		1	1	1	1	4	1	2																														Yes		Yes		Yes		Yes
Kawo Koysha	Koyisha Chawkare	1907061088800800	50	1		1	0	1	0	4	0	2																						Yes					Yes									Yes
Kawo Koysha	Koyisha Chawkare	1907061088800800	50	1		1	1	1	1	4	1	2																													Yes							Yes
Kawo Koysha	Koyisha Chawkare	1907061088800800	40	1		1	1	1	1	1	0	1																																				Yes
Kawo Koysha	Koyisha Chawkare	1907061088800800	40	1		1	1	1	1	4	0	2																																				Yes
Offa	Mancha	707060788801105	29	0		1	1	1	1	4	1	2																																			Yes	Yes
Offa	Mancha	707060788801105	80	0		1	1	1	1	4	0	2																																				Yes
Offa	Mancha	707060788801105	28	0		0		0								Yes									Yes
Offa	Mancha	707060788801105	53	1		1	1	1	1	4	0	2																																				Yes
Offa	Mancha	707060788801105	70	1		1	1	1	1	4	0	2																																				Yes
Offa	Mancha	707060788801105	68	0		1	1	1	1	1	0	1																																				Yes	Yes
Offa	Mancha	707060788801105	60	0		1	1	1	1	88	0	1																																				Yes
Offa	Mancha	707060788801105	56	1		1	1	1	1	4	0	2																																				Yes	Yes
Offa	Mancha	707060788801105	80	0		0		0								Yes									Yes
Kawo Koysha	Koyisha Wamura	1907061088800600	20	1		1	0	1	0	4	0	2																					Yes					Yes										Yes
Kawo Koysha	Koyisha Wamura	1907061088800600	30	1		1	1	1	1	4	0	1																																				Yes
Kawo Koysha	Koyisha Wamura	1907061088800600	35	0		1	1	1	1	4	0	2																																				Yes
Kawo Koysha	Koyisha Wamura	1907061088800600	65	0		0		0												Yes									Yes
Kawo Koysha	Koyisha Wamura	1907061088800600	30	1		1	1	1	1	4	1	2																													Yes							Yes
Kawo Koysha	Koyisha Wamura	1907061088800600	50	0		1	1	1	1	1	0	1																																				Yes
Kawo Koysha	Koyisha Wamura	1907061088800600	60	1		1	1	1	1	1	0	1																																				Yes
Kawo Koysha	Koyisha Wamura	1907061088800600	40	0		1	1	1	1	4	0	2																																				Yes
Kawo Koysha	Koyisha Wamura	1907061088800600	35	1		1	1	1	1	1	0	1																																				Yes
Kawo Koysha	Ofa Chawkare	1907061088801000	45	0		1	1	1	1	4	1	2																																		Yes		Yes	Yes
Kawo Koysha	Ofa Chawkare	1907061088801000	50	0		1	1	1	1	4	0	2																																				Yes	Yes
Kawo Koysha	Ofa Chawkare	1907061088801000	30	0		1	1	1	1	4	0	2																																				Yes
Kawo Koysha	Ofa Chawkare	1907061088801000	70	1		1	1	1	1	4	1	2																															Yes	Yes				Yes	Yes
Kawo Koysha	Ofa Chawkare	1907061088801000	52	0		1	1	1	1	4	0	1																																				Yes	Yes
Kawo Koysha	Ofa Chawkare	1907061088801000	52	0		1	1	1	1	4	0	2																																				Yes	Yes
Kawo Koysha	Ofa Chawkare	1907061088801000	42	0		1	1	1	1	4	0	2																																				Yes	Yes
Kawo Koysha	Ofa Chawkare	1907061088801000	70	1		1	1	1	1	4	1	1																																Yes				Yes	Yes
Kawo Koysha	Ofa Chawkare	1907061088801000	39	1		1	1	1	1	4	0	2																																				Yes	Yes
Kawo Koysha	Ofa Chawkare	1907061088801000	35	0		1	1	1	1	4	0	2																																				Yes	Yes
Kawo Koysha	Koyisha Chawkare	1907061088800800	38	1		1	1	1	1	1	0	2																																				Yes	Yes
Kawo Koysha	Koyisha Chawkare	1907061088800800	42	0		1	1	1	1	4	1	2																													Yes		Yes					Yes
Kawo Koysha	Koyisha Chawkare	1907061088800800	40	0		1	1	1	1	4	0	2																																				Yes	Yes
Kawo Koysha	Koyisha Chawkare	1907061088800800	50	0		1	1	1	1	4	0	2																																				Yes	Yes
Kawo Koysha	Koyisha Chawkare	1907061088800800	50	0		1	1	1	1	4	0	2																																				Yes	Yes
Kawo Koysha	Koyisha Chawkare	1907061088800800	30	0		1	1	1	1	4	0	2																																				Yes	Yes
Kawo Koysha	Koyisha Chawkare	1907061088800800	50	0		1	1	1	1	4	0	2																																				Yes	Yes
Kawo Koysha	Koyisha Chawkare	1907061088800800	35	0		1	1	1	1	4	0	2																																				Yes	Yes
Kawo Koysha	Koyisha Chawkare	1907061088800800	45	0		1	1	1	1	4	0	2																																				Yes	Yes
Kawo Koysha	Koyisha Chawkare	1907061088800800	50	0		1	1	1	1	4	0	2																																				Yes	Yes
Kawo Koysha	Wamura 01	1907061030100100	39	0		1	1	1	1	4	0	2																																				Yes	Yes
Kawo Koysha	Wamura 01	1907061030100100	50	1		1	1	1	1	4	0	2																																				Yes	Yes
Kawo Koysha	Wamura 01	1907061030100100	40	0		1	1	1	1	4	0	2																																				Yes	Yes
Kawo Koysha	Wamura 01	1907061030100100	34	0		1	1	1	1	4	0	2																																				Yes	Yes
Kawo Koysha	Wamura 01	1907061030100100	60	0		1	1	1	1	4	1	2																																			Yes	Yes	Yes
Kawo Koysha	Wamura 01	1907061030100100	35	0		1	1	1	1	4	0	2																																				Yes	Yes
Kawo Koysha	Wamura 01	1907061030100100	50	1		1	1	1	1	4	0	2																																				Yes
Kawo Koysha	Wamura 01	1907061030100100	60	0		1	1	1	1	4	0	2																																				Yes	Yes
Kawo Koysha	Wamura 01	1907061030100100	50	1		1	1	1	1	4	0	2																																				Yes	Yes
Kawo Koysha	Wamura 01	1907061030100100	70	0		1	1	1	1	4	0	2																																				Yes	Yes
Kawo Koysha	Wamura 01	1907061030100100	42	0		0		0													Yes									Yes
Kawo Koysha	Wamura 01	1907061030100100	50	1		0		0													Yes									Yes
Kawo Koysha	Wamura 01	1907061030100100	35	0		1	1	1	1	1	0	1																																				Yes	Yes
Kawo Koysha	Wamura 01	1907061030100100	35	0		1	1	1	1	4	0	2																																				Yes	Yes
Kawo Koysha	Wamura 01	1907061030100100	42	0		1	1	1	1	4	0	1																																				Yes	Yes
Kawo Koysha	Ofa Chawkare	1907061088801000	32	0		1	1	1	1	4	0	2																																				Yes
Kawo Koysha	Ofa Chawkare	1907061088801000	40	0		0		0									Yes									Yes
Kawo Koysha	Ofa Chawkare	1907061088801000	65	0		1	1	1	1	4	0	2																																				Yes
Kawo Koysha	Ofa Chawkare	1907061088801000	56	0		0		0									Yes										Yes
Kawo Koysha	Ofa Chawkare	1907061088801000	35	0		1	1	1	1	1	0	1																																				Yes
Kawo Koysha	Ofa Chawkare	1907061088801000	40	0		1	1	1	1	4	1	2																																		Yes		Yes
Kawo Koysha	Ofa Chawkare	1907061088801000	30	0		1	1	1	1	4	0	2																																				Yes
Kawo Koysha	Ofa Chawkare	1907061088801000	40	0		1	0	1	0	4	0	2																			Yes					Yes												Yes
Kawo Koysha	Koyisha Chawkare	1907061088800800	50	0		0		0									Yes									Yes
Kawo Koysha	Koyisha Chawkare	1907061088800800	40	0		1	1	1	1	4	0	2																																				Yes
Kawo Koysha	Koyisha Chawkare	1907061088800800	45	0		0		0												Yes									Yes
Kawo Koysha	Koyisha Chawkare	1907061088800800	60	0		0		0										Yes									Yes
Kawo Koysha	Koyisha Chawkare	1907061088800800	59	0		1	1	1	1	4	1	2																																Yes				Yes
Kawo Koysha	Koyisha Chawkare	1907061088800800	70	1		0		0												Yes									Yes
Kawo Koysha	Koyisha Chawkare	1907061088800800	70	0		0		0												Yes									Yes
Kawo Koysha	Koyisha Chawkare	1907061088800800	59	0		1	1	1	1	1	0	2																																				Yes
Kawo Koysha	Koyisha Chawkare	1907061088800800	29	0		0		0												Yes									Yes
Kawo Koysha	Koyisha Chawkare	1907061088800800	56	0		99		99
Kawo Koysha	Wamura Borkoshe	1907061088800700	45	0		0		0												Yes									Yes
Kawo Koysha	Wamura Borkoshe	1907061088800700	40	0		1	1	1	1	1	0	1																																				Yes
Kawo Koysha	Wamura Borkoshe	1907061088800700	50	0		1	1	1	1	1	0	2																																				Yes
Kawo Koysha	Wamura Borkoshe	1907061088800700	40	0		1	1	1	1	4	0	2																																				Yes
Kawo Koysha	Wamura Borkoshe	1907061088800700	65	0		0		0									Yes									Yes
Kawo Koysha	Wamura Borkoshe	1907061088800700	70	1		1	1	1	1	4	1	2																																		Yes		Yes
Kawo Koysha	Wamura Borkoshe	1907061088800700	65	0		1	1	1	1	4	0	2																																				Yes
Kawo Koysha	Wamura Borkoshe	1907061088800700	50	0		0		0									Yes									Yes
Diguna Fango	Dendo Ofa	1207061288800500	45	0		1	1	1	1	4	0	2																																				Yes
Diguna Fango	Dendo Ofa	1207061288800500	45	0		1	1	1	1	4	0	2																																				Yes
Diguna Fango	Dendo Ofa	1207061288800500	45	0		1	1	1	1	4	0	2																																				Yes
Diguna Fango	Dendo Ofa	1207061288800500	50	1		1	1	1	1	4	0	2																																				Yes
Diguna Fango	Dendo Ofa	1207061288800500	35	1		1	1	1	1	4	0	2																																				Yes
Diguna Fango	Dendo Ofa	1207061288800500	40	0		1	1	1	1	4	0	2																																				Yes
Diguna Fango	Dendo Ofa	1207061288800500	35	0		1	1	1	1	4	0	2																																				Yes
Diguna Fango	Dendo Ofa	1207061288800500	40	0		1	1	1	1	4	0	2																																				Yes
Diguna Fango	Dendo Ofa	1207061288800500	90	0		1	1	1	1	4	0	2																																				Yes
Kawo Koysha	Wamura Borkoshe	1907061088800700	39	0		1	1	1	1	4	0	2																																				Yes	Yes
Kawo Koysha	Wamura Borkoshe	1907061088800700	30	0		1	1	1	1	4	0	2																																				Yes
Kawo Koysha	Wamura Borkoshe	1907061088800700	80	0		1	1	1	1	4	0	2																																				Yes
Kawo Koysha	Wamura Borkoshe	1907061088800700	32	0		1	1	1	1	4	1	2																																			Yes	Yes
Kawo Koysha	Wamura Borkoshe	1907061088800700	55	0		1	1	1	1	4	0	2																																				Yes
Kawo Koysha	Wamura Borkoshe	1907061088800700	60	0		1	1	1	1	4	0	2																																				Yes
Kawo Koysha	Wamura Borkoshe	1907061088800700	25	0		1	1	1	1	4	0	2																																				Yes
Kawo Koysha	Wamura Borkoshe	1907061088800700	74	0		1	1	1	1	4	1	2																																		Yes		Yes
Kawo Koysha	Wamura Borkoshe	1907061088800700	40	0		1	1	1	1	4	0	2																																				Yes
Kawo Koysha	Wamura Borkoshe	1907061088800700	35	0		1	1	1	1	4	0	2																																				Yes
Kawo Koysha	Wamura Borkoshe	1907061088800700	30	0		1	1	1	1	4	0	2																																				Yes
Humbo Woreda	Shochora Gola	407060488800202	35	0		1	1	1	1	4	0	2																																				Yes	Yes
Humbo Woreda	Shochora Gola	407060488800202	35	0		1	1	1	1	1	0	2																																				Yes	Yes
Humbo Woreda	Shochora Gola	407060488800202	25	0		0		0												Yes									Yes
Humbo Woreda	Shochora Gola	407060488800202	35	0		1	1	1	1	4	0	2																																				Yes	Yes
Humbo Woreda	Shochora Gola	407060488800202	40	0		1	1	1	1	4	0	2																																				Yes	Yes
Humbo Woreda	Shochora Gola	407060488800202	40	0		1	1	1	1	4	0	2																																				Yes	Yes
Diguna Fango	Holota Mazegaja	1207061250100100	25	0		1	1	1	1	1	0	2																																				Yes
Diguna Fango	Holota Mazegaja	1207061250100100	25	0		1	1	1	1	4	0	2																																				Yes
Diguna Fango	Holota Mazegaja	1207061250100100	37	0		1	1	1	1	1	0	2																																				Yes
Diguna Fango	Holota Mazegaja	1207061250100100	35	1		1	1	1	1	4	0	2																																				Yes
Diguna Fango	Holota Mazegaja	1207061250100100	60	1		0		0												Yes							Yes		Yes
Diguna Fango	Holota Mazegaja	1207061250100100	42	0		1	1	1	1	1	0	2																																				Yes
Diguna Fango	Holota Mazegaja	1207061250100100	62	1		0		0												Yes									Yes
Diguna Fango	Holota Mazegaja	1207061250100100	56	0		0		0												Yes									Yes
Diguna Fango	Holota Mazegaja	1207061250100100	56	0		1	1	1	1	1	1	88																													Yes					Yes		Yes
Diguna Fango	Holota Mazegaja	1207061250100100	26	0		1	1	1	1	4	0	2																																				Yes
Diguna Fango	Holota Mazegaja	1207061250100100	42	0		1	1	1	1	1	0	2																																				Yes
Diguna Fango	Holota Mazegaja	1207061250100100	56	1		1	1	1	1	1	1	1																																Yes				Yes
Diguna Fango	Holota Mazegaja	1207061250100100	56	0		1	1	1	1	1	0	2																																				Yes
Diguna Fango	Holota Mazegaja	1207061250100100	75	1		1	1	1	1	1	0	2																																				Yes
Abela Abaya	Abala Zegire	1807060488801600	30	0		1	1	1	1	4	0	2																																				Yes
Abela Abaya	Abala Zegire	1807060488801600	30	0		1	1	1	1	4	0	2																																				Yes
Abela Abaya	Abala Zegire	1807060488801600	55	0		1	1	1	1	4	0	2																																				Yes	Yes
Abela Abaya	Abala Zegire	1807060488801600	35	1		1	1	1	1	4	0	2																																				Yes
Abela Abaya	Abala Zegire	1807060488801600	25	1		1	1	1	1	4	0	2																																				Yes
Abela Abaya	Abala Zegire	1807060488801600	30	0		1	1	1	1	4	0	2																																				Yes
Abela Abaya	Abala Zegire	1807060488801600	45	0		1	1	1	1	4	0	2																																				Yes
Abela Abaya	Abala Zegire	1807060488801600	40	0		1	1	1	1	4	0	2																																				Yes
Abela Abaya	Abala Zegire	1807060488801600	18	0		1	1	1	1	4	0	2																																				Yes
Abela Abaya	Abala Zegire	1807060488801600	35	0		1	1	1	1	4	0	2																																				Yes
Abela Abaya	Abala Zegire	1807060488801600	22	0		1	1	1	1	4	0	2																																				Yes
Abela Abaya	Abala Zegire	1807060488801600	30	1		0		0						Yes									Yes
Abela Abaya	Abala Zegire	1807060488801600	32	0		1	1	1	1	88	0	2																																				Yes
Abela Abaya	Abala Zegire	1807060488801600	50	0		1	1	1	1	4	0	2																																				Yes
Abela Abaya	Abala Zegire	1807060488801600	55	0		1	1	1	1	4	0	2																																				Yes
Abela Abaya	Abala Zegire	1807060488801600	45	0		1	1	1	1	1	0	2																																				Yes
Abela Abaya	Abala Zegire	1807060488801600	45	0		0		0								Yes									Yes
Abela Abaya	Abala Zegire	1807060488801600	40	0		1	1	1	1	88	0	2
Abela Abaya	Abala Zegire	1807060488801600	22	0		1	1	1	1	1	0	2																																				Yes
Abela Abaya	Abala Zegire	1807060488801600	80	0		1	1	1	1	1	1	2																																			Yes	Yes
Abela Abaya	Abala Zegire	1807060488801600	40	0		1	1	1	1	4	0	2
Abela Abaya	Abala Zegire	1807060488801600	26	0		1	1	1	1	1	1	2																																Yes				Yes
Abela Abaya	Abala Zegire	1807060488801600	50	0		1	1	1	1	4	1	2																													Yes								Yes
Abela Abaya	Abala Zegire	1807060488801600	70	0		1	1	1	1	4	0	2																																				Yes
Abela Abaya	Abala Zegire	1807060488801600	45	0		1	1	1	1	4	0	2																																				Yes
Abela Abaya	Abala Zegire	1807060488801600	55	0		1	1	1	1	88	0	2																																				Yes
Abela Abaya	Abala Zegire	1807060488801600	36	1		1	1	1	1	4	0	2																																				Yes
Abela Abaya	Abala Zegire	1807060488801600	52	0		1	1	1	1	4	1	2																																		Yes		Yes
Abela Abaya	Abala Zegire	1807060488801600	45	1		1	1	1	1	4	1	2																																		Yes		Yes
Abela Abaya	Abala Zegire	1807060488801600	22	0		1	1	1	1	4	0	2																																				Yes
Abela Abaya	Abala Zegire	1807060488801600	65	0		1	1	1	1	4	1	2																																			Yes	Yes
Humbo Woreda	Sere Tawurata	407060488800105	33	1		1	1	1	1	4	1	2																													Yes			Yes		Yes		Yes
Humbo Woreda	Sere Tawurata	407060488800105	35	1		1	1	1	1	4	1	2																													Yes			Yes		Yes	Yes	Yes
Humbo Woreda	Sere Tawurata	407060488800105	75	0		1	1	1	1	4	0	2																																				Yes
Humbo Woreda	Sere Tawurata	407060488800105	78	0		99		99
Humbo Woreda	Sere Tawurata	407060488800105	35	0		1	1	1	1	1	0	2																																				Yes
Humbo Woreda	Sere Tawurata	407060488800105	40	0		1	1	1	1	1	0	2																																				Yes
Humbo Woreda	Sere Tawurata	407060488800105	40	0		1	1	1	1	1	1	2																																Yes				Yes
Humbo Woreda	Sere Tawurata	407060488800105	40	1		1	1	1	1	4	0	2																																				Yes
Kindo Koysha	Manara	607060688801710	25	0		1	1	1	1	1	1	1																													Yes		Yes					Yes
Kindo Koysha	Manara	607060688801710	60	1		1	1	1	1	4	0	2																																				Yes
Kindo Koysha	Manara	607060688801710	70	0		0		0									Yes									Yes
Kindo Koysha	Manara	607060688801710	35	0		1	1	1	1	4	0	2																																				Yes	Yes
Kindo Koysha	Manara	607060688801710	45	0		1	1	1	1	4	0	2																																				Yes
Kindo Koysha	Manara	607060688801710	70	1		0		0												Yes									Yes
Kindo Koysha	Manara	607060688801710	50	0		1	1	1	1	4	0	1																																				Yes
Kindo Koysha	Manara	607060688801710	33	0		1	1	1	1	4	0	2																																				Yes
Kindo Koysha	Manara	607060688801710	40	1		1	1	1	1	4	0	2																																				Yes
Kindo Koysha	Manara	607060688801710	40	0		1	1	1	1	4	1	2																													Yes							Yes
Kindo Koysha	Hanaze	607060688801603	35	0		1	1	1	1	4	0	2																																				Yes
Kindo Koysha	Hanaze	607060688801603	45	0		1	1	1	1	4	1	2																																Yes		Yes		Yes
Kindo Koysha	Hanaze	607060688801603	45	0		1	1	1	1	4	0	2																																				Yes
Kindo Koysha	Hanaze	607060688801603	58	0		1	1	1	1	3	0	2																																				Yes
Kindo Koysha	Hanaze	607060688801603	70	0		1	1	1	1	4	0	2																																				Yes
Kindo Koysha	Hanaze	607060688801603	95	0		0		0									Yes									Yes
Kindo Koysha	Hanaze 01	607060630100102	35	0		1	1	1	1	4	0	2																																				Yes
Kindo Koysha	Hanaze	607060688801603	28	0		1	1	1	1	4	0	2																																				Yes
Kindo Koysha	Hanaze 01	607060630100102	35	0		1	1	1	1	4	0	2																																				Yes
Kindo Koysha	Hanaze 01	607060630100102	30	0		1	1	1	1	4	0	2																																				Yes
Kindo Koysha	Hanaze 01	607060630100102	40	0		1	1	1	1	4	0	2																																				Yes
Kindo Koysha	Hanaze 01	607060630100102	32	0		1	1	1	1	4	0	2																																				Yes
Kindo Koysha	Hanaze 01	607060630100102	45	0		1	1	1	1	4	0	2																																				Yes
Kindo Koysha	Hanaze 01	607060630100102	45	0		1	1	1	1	4	0	2																																				Yes
Kindo Koysha	Hanaze 01	607060630100102	35	1		1	1	1	1	4	0	2																																				Yes
Kindo Koysha	Hanaze 01	607060630100102	40	0		1	1	1	1	1	0	2																																				Yes
Kindo Koysha	Hanaze 01	607060630100102	40	0		1	1	1	1	4	0	2																																				Yes
Bayra Koysha	Bukama Fekeka	2007060588802500	25	0		1	1	1	1	4	1	2																															Yes					Yes
Bayra Koysha	Bukama Fekeka	2007060588802500	50	0		1	1	1	1	4	0	2																																				Yes
Bayra Koysha	Bukama Fekeka	2007060588802500	30	1		1	1	1	1	4	0	2																																				Yes
Bayra Koysha	Bukama Fekeka	2007060588802500	38	0		1	1	1	1	4	0	2																																				Yes
Bayra Koysha	Bukama Fekeka	2007060588802500	75	1		1	0	1	0	4	0	2																						Yes				Yes										Yes
Bayra Koysha	Bukama Fekeka	2007060588802500	45	0		0		0										Yes									Yes
Bayra Koysha	Bukama Fekeka	2007060588802500	35	0		1	1	1	1	4	0	2																																				Yes
Bayra Koysha	Bukama Fekeka	2007060588802500	40	0		1	1	1	1	4	0	2																																				Yes
Bayra Koysha	Bukama Fekeka	2007060588802500	35	0		1	1	1	1	4	0	2																																				Yes
Bayra Koysha	Bukama Fekeka	2007060588802500	33	0		1	1	1	1	4	0	2																																				Yes
Bayra Koysha	Bukama Fekeka	2007060588802500	35	0		1	1	1	1	4	0	2																																				Yes
Bayra Koysha	Bukama Fekeka	2007060588802500	45	0		1	1	1	1	4	0	2
Bayra Koysha	Weyde Mesena	2007060588803000	35	1		1	1	1	1	4	0	2																																				Yes
Bayra Koysha	Weyde Mesena	2007060588803000	40	0		1	1	1	1	4	0	2																																				Yes
Bayra Koysha	Weyde Mesena	2007060588803000	65	1		0		0									Yes	Yes							Yes
Bayra Koysha	Weyde Mesena	2007060588803000	48	1		1	1	1	1	4	0	2																																				Yes
Bayra Koysha	Weyde Mesena	2007060588803000	66	0		1	1	1	1	4	0	2																																				Yes
Bayra Koysha	Weyde Mesena	2007060588803000	46	0		1	1	1	1	4	0	2																																				Yes
Offa	Garbe	707060788801807	36	1		1	1	1	1	4	1	2																															Yes			Yes		Yes
Offa	Garbe	707060788801807	72	0		1	1	1	1	1	1	2																																			Yes	Yes
Offa	Garbe	707060788801807	56	1		1	1	1	1	1	1	2																																Yes		Yes		Yes
Offa	Garbe	707060788801807	45	0		1	1	1	1	1	0	2																																				Yes
Offa	Garbe	707060788801807	42	0		1	1	1	1	4	1	2																																		Yes		Yes
Offa	Garbe	707060788801807	35	0		1	1	1	1	4	0	2																																				Yes
Bayra Koysha	Weyde Mesena	2007060588803000	56	0		1	1	1	1	4	0	2																																				Yes
Offa	Garbe	707060788801807	35	0		1	1	1	1	4	0	2																																				Yes
Offa	Garbe	707060788801807	29	0		1	1	1	1	4	0	2																																				Yes
Offa	Galda	707060788801605	32	0		1	1	1	1	4	0	1																																				Yes	Yes
Offa	Galda	707060788801605	50	1		1	1	1	1	4	0	2																																				Yes
Offa	Galda	707060788801605	58	0		1	1	1	1	4	0	2																																				Yes
Offa	Galda	707060788801605	40	1		1	1	1	1	4	1	1																																		Yes		Yes
Offa	Galda	707060788801605	32	1		0		1	1	4	1	2							Yes																									Yes		Yes		Yes
Offa	Galda	707060788801605	30	0		1	1	1	1	4	1	2																																		Yes		Yes
Offa	Galda	707060788801605	32	1		0		1	1	4	0	2									Yes																											Yes
Offa	Garbe	707060788801802	40	1		1	1	1	1	4	1	1																													Yes		Yes			Yes		Yes
Offa	Garbe	707060788801802	35	1		1	1	1	1	4	1	1																													Yes		Yes	Yes		Yes	Yes	Yes
Offa	Galda	707060788801605	35	0		1	1	1	1	4	1	2																																Yes		Yes		Yes
Offa	Garbe	707060788801802	50	1		0		0								Yes									Yes
Offa	Garbe	707060788801802	45	1		1	1	1	1	1	1	2																													Yes			Yes		Yes		Yes
Offa	Garbe	707060788801802	35	1		0		0								Yes									Yes
Offa	Garbe	707060788801802	45	1		1	1	1	1	4	0	2																																				Yes
Offa	Garbe	707060788801802	38	0		1	1	1	1	4	0	2																																				Yes
Offa	Garbe	707060788801802	45	0		1	1	1	1	4	0	2																																				Yes
Offa	Galda	707060788801601	40	1		1	1	1	1	4	0	2																																				Yes
Offa	Galda	707060788801601	60	0		1	1	1	1	4	1	2																													Yes	Yes		Yes		Yes	Yes	Yes
Offa	Galda	707060788801601	50	1		1	1	1	1	4	0	1																																				Yes
Offa	Galda	707060788801601	46	1		1	1	1	1	4	0	4																																				Yes
Offa	Galda	707060788801601	30	0		1	1	1	1	4	1	2																													Yes					Yes	Yes	Yes
Offa	Galda	707060788801601	35	0		1	1	1	1	4	1	2																													Yes	Yes		Yes		Yes		Yes
Offa	Galda	707060788801601	40	1		1	1	1	1	4	1	2																													Yes			Yes		Yes	Yes	Yes
Offa	Galda	707060788801601	25	1		1	1	1	1	4	1	2																													Yes							Yes
Offa	Galda	707060788801601	45	1		0		1	1	4	1	2							Yes																						Yes					Yes		Yes
Offa	Galda	707060788801601	56	0		1	1	1	1	4	1	4																																Yes		Yes			Yes
Humbo Woreda	Shochora Abala	407060488802303	35	0		1	1	1	1	4	1	2																													Yes							Yes
Humbo Woreda	Shochora Abala	407060488802303	35	0		1	1	1	1	4	0	1																																				Yes
Humbo Woreda	Shochora Abala	407060488802303	45	0		1	1	1	1	4	0	3																																				Yes
Humbo Woreda	Shochora Abala	407060488802303	25	1		0		0						Yes									Yes
Humbo Woreda	Shochora Abala	407060488802303	50	0		1	1	1	1	4	0	2																																				Yes
Humbo Woreda	Shochora Abala	407060488802303	35	0		1	1	1	1	4	1	2																																		Yes		Yes
Humbo Woreda	Shochora Abala	407060488802303	45	0		1	1	1	1	4	1	2																																		Yes		Yes
Humbo Woreda	Shochora Gola	407060488800205	35	1		1	1	1	1	4	0	2																																				Yes
Humbo Woreda	Shochora Gola	407060488800205	35	1		1	1	1	1	4	0	2																																				Yes
Humbo Woreda	Shochora Gola	407060488800205	20	1		0		0						Yes									Yes
Humbo Woreda	Shochora Gola	407060488800205	35	0		1	1	1	1	4	1	2																													Yes							Yes
Humbo Woreda	Shochora Gola	407060488800205	55	1		1	1	1	1	4	1	2																													Yes			Yes				Yes
Humbo Woreda	Shochora Gola	407060488800205	35	1		1	1	1	1	4	0	2																																				Yes
Humbo Woreda	Shochora Gola	407060488800205	50	0		1	1	1	1	1	1	2																																Yes				Yes
Humbo Woreda	Shochora Gola	407060488800205	65	0		1	1	1	1	4	0	2																																				Yes
Diguna Fango	Dendo Koisha Humbo	1207061288800600	40	1		1	1	1	1	4	1	2																														Yes		Yes		Yes		Yes
Diguna Fango	Dendo Koisha Humbo	1207061288800600	40	1		1	1	1	1	4	0	2																																				Yes
Diguna Fango	Dendo Koisha Humbo	1207061288800600	35	1		1	1	1	1	4	0	2																																				Yes
Diguna Fango	Dendo Koisha Humbo	1207061288800600	22	1		1	1	1	1	4	1	2																																Yes	Yes	Yes		Yes
Diguna Fango	Dendo Koisha Humbo	1207061288800600	40	1		1	1	1	1	4	0	2																																				Yes
Diguna Fango	Dendo Koisha Humbo	1207061288800600	40	0		1	1	1	1	4	0	2																																				Yes
Diguna Fango	Dendo Koisha Humbo	1207061288800600	25	1		1	1	1	1	4	1	2																															Yes	Yes		Yes		Yes
Diguna Fango	Dendo Koisha Humbo	1207061288800600	35	1		1	1	1	1	4	0	2																																				Yes
Humbo Woreda	Sere Tawurata	407060488800103	76	0		1	1	1	1	4	0	2																																				Yes
Humbo Woreda	Sere Tawurata	407060488800103	62	0		1	1	1	1	4	1	2																																Yes		Yes		Yes
Humbo Woreda	Sere Tawurata	407060488800103	43	1		1	1	1	1	4	0	2																																				Yes
Humbo Woreda	Sere Tawurata	407060488800103	64	0		0		0												Yes	Yes								Yes	Yes
Humbo Woreda	Sere Tawurata	407060488800103	38	0		1	1	1	1	4	0	2																																				Yes
Humbo Woreda	Sere Tawurata	407060488800103	45	1		1	1	1	1	4	0	2																																				Yes
Humbo Woreda	Sere Tawurata	407060488800103	72	0		1	1	1	1	4	0	2																																				Yes
Humbo Woreda	Sere Tawurata	407060488800103	52	0		0		0										Yes		Yes							Yes		Yes
Humbo Woreda	Sere Tawurata	407060488800103	56	0		1	1	1	1	4	0	2																																				Yes
Kawo Koysha	Zamo	1907060788800200	50	0		1	1	1	1	4	0	2																																				Yes
Kawo Koysha	Zamo	1907060788800200	32	0		1	1	1	1	4	1	2																																			Yes	Yes
Kawo Koysha	Zamo	1907060788800200	27	0		1	1	1	1	4	0	2																																				Yes
Kawo Koysha	Zamo	1907060788800200	40	0		1	1	1	1	1	0	2																																				Yes
Kawo Koysha	Zamo	1907060788800200	40	0		1	1	1	1	4	0	2																																				Yes
Kawo Koysha	Zamo	1907060788800200	90	0		1	0	1	0	4	0	2																							Yes					Yes								Yes
Kawo Koysha	Zamo	1907060788800200	50	0		0		0									Yes									Yes
Kawo Koysha	Zamo	1907060788800200	80	0		1	1	1	1	4	1	2																																		Yes		Yes
Kawo Koysha	Zamo	1907060788800200	38	0		1	1	1	1	4	0	2																																				Yes
Kawo Koysha	Lasho	1907061088800900	40	1		1	1	1	1	4	1	2																													Yes	Yes		Yes				Yes
Kawo Koysha	Lasho	1907061088800900	16	1		0		0									Yes									Yes
Kawo Koysha	Lasho	1907061088800900	50	1		1	1	1	1	4	1	2																														Yes		Yes		Yes		Yes
Kawo Koysha	Lasho	1907061088800900	35	1		1	1	1	1	4	1	2																																		Yes		Yes
Kawo Koysha	Lasho	1907061088800900	30	0		0		0									Yes									Yes
Kawo Koysha	Lasho	1907061088800900	30	0		1	1	1	1	1	0	1																																				Yes	Yes
Kawo Koysha	Lasho	1907061088800900	40	0		0		0									Yes									Yes
Abela Abaya	Abala Shoya	1807060488801700	40	0		1	1	1	1	2	0	2																																				Yes
Abela Abaya	Abala Shoya	1807060488801700	30	0		1	1	1	1	4	0	2																																				Yes	Yes
Abela Abaya	Abala Shoya	1807060488801700	60	0		1	1	1	1	4	0	2																																				Yes	Yes
Abela Abaya	Abala Shoya	1807060488801700	30	1		1	1	1	1	4	1	2																																Yes				Yes	Yes
Abela Abaya	Abala Shoya	1807060488801700	30	0		1	1	1	1	4	0	2																																				Yes	Yes
Abela Abaya	Abala Shoya	1807060488801700	50	1		0		0									Yes									Yes
Humbo Woreda	Koyisha Gola	407060488800303	60	1		1	1	1	1	4	0	2																																				Yes
Humbo Woreda	Koyisha Gola	407060488800303	32	0		1	1	1	1	4	0	2																																				Yes
Humbo Woreda	Koyisha Gola	407060488800303	30	0		1	1	1	1	4	0	2																																				Yes
Humbo Woreda	Koyisha Gola	407060488800303	50	0		1	1	1	1	4	0	2																																				Yes
Humbo Woreda	Koyisha Gola	407060488800303	30	1		1	1	1	1	4	0	2																																				Yes
Humbo Woreda	Koyisha Gola	407060488800303	47	0		1	1	1	1	88	0	2																																				Yes
Humbo Woreda	Koyisha Gola	407060488800303	90	0		1	1	1	1	4	1	2																													Yes			Yes		Yes		Yes
Humbo Woreda	Koyisha Gola	407060488800303	27	0		1	1	1	1	4	1	2																													Yes			Yes		Yes		Yes
Diguna Fango	Fango Bejo	1207061288801600	30	0		1	1	1	1	4	0	2																																				Yes
Diguna Fango	Fango Bejo	1207061288801600	25	1		1	1	1	1	4	0	2																																				Yes
Diguna Fango	Fango Bejo	1207061288801600	42	1		1	1	1	1	4	0	2																																				Yes
Diguna Fango	Fango Bejo	1207061288801600	25	0		1	1	1	1	4	0	2																																				Yes
Diguna Fango	Fango Bejo	1207061288801600	25	1		0		0						Yes									Yes
Diguna Fango	Fango Bejo	1207061288801600	50	0		0		0									Yes									Yes
Diguna Fango	Fango Bejo	1207061288801600	22	1		1	1	1	1	4	1	2																														Yes						Yes
Diguna Fango	Anka Duguna	1207061288802000	12	1	1	1	1	1	1	4	1	2																															Yes					Yes
Diguna Fango	Anka Duguna	1207061288802000	28	1		1	1	1	1	4	0	2																																				Yes
Diguna Fango	Anka Duguna	1207061288802000	45	1		1	1	1	1	4	0	2																																				Yes
Diguna Fango	Anka Duguna	1207061288802000	48	1		1	1	1	1	4	0	2																																				Yes
Diguna Fango	Anka Duguna	1207061288802000	45	0		1	1	1	1	4	0	2																																				Yes
Diguna Fango	Anka Duguna	1207061288802000	45	0		1	1	1	1	4	0	2																																				Yes	Yes
Diguna Fango	Anka Duguna	1207061288802000	45	0		1	1	1	1	1	0	2																																				Yes
Diguna Fango	Anka Damot	1207061288801800	26	0		1	1	1	1	4	0	2																																				Yes
Diguna Fango	Anka Damot	1207061288801800	20	1		1	1	1	1	4	0	2																																				Yes
Diguna Fango	Anka Damot	1207061288801800	50	1		1	1	1	1	4	1	2																													Yes			Yes				Yes
Diguna Fango	Anka Damot	1207061288801800	23	0		1	1	1	1	4	0	2																																				Yes
Diguna Fango	Anka Damot	1207061288801800	50	0		1	1	1	1	4	0	2																																				Yes
Diguna Fango	Anka Damot	1207061288801800	50	0		1	1	1	1	4	0	2																																				Yes
Diguna Fango	Anka Damot	1207061288801800	25	1		0		0						Yes									Yes
Diguna Fango	Anka Mazegaja	1207061230100100	52	0		1	1	1	1	4	0	2																																				Yes
Diguna Fango	Anka Mazegaja	1207061230100100	45	0		1	1	1	1	4	1	2																																Yes		Yes		Yes
Diguna Fango	Anka Mazegaja	1207061230100100	45	1		1	1	1	1	4	0	2																																				Yes
Diguna Fango	Anka Mazegaja	1207061230100100	55	1		1	1	1	1	4	0	2																																				Yes
Diguna Fango	Anka Mazegaja	1207061230100100	30	0		1	1	1	1	4	0	2																																				Yes
Diguna Fango	Anka Mazegaja	1207061230100100	25	0		1	1	1	1	4	0	2																																				Yes
Diguna Fango	Anka Mazegaja	1207061230100100	28	1		1	1	1	1	4	0	2																																				Yes
Diguna Fango	Anka Mazegaja	1207061230100100	36	0		1	1	1	1	4	0	2																																				Yes
Diguna Fango	Anka Mazegaja	1207061230100100	45	0		1	1	1	1	4	0	2																																				Yes
Diguna Fango	Anka Mazegaja	1207061230100100	48	0		1	1	1	1	4	0	2																																				Yes
Diguna Fango	Anka Mazegaja	1207061230100100	51	0		1	1	1	1	4	0	2																																				Yes
Diguna Fango	Anka Mazegaja	1207061230100100	29	0		1	1	1	1	4	0	2																																				Yes
Diguna Fango	Anka Mazegaja	1207061230100100	50	0		1	1	1	1	4	0	2																																				Yes
Diguna Fango	Anka Mazegaja	1207061230100100	46	0		1	1	1	1	4	0	2																																				Yes
Bayra Koysha	Amach Kodo	2007060588802900	40	0		1	1	1	1	4	0	2																																				Yes
Bayra Koysha	Amach Kodo	2007060588802900	45	0		1	1	1	1	4	0	2																																				Yes
Bayra Koysha	Amach Kodo	2007060588802900	50	0		1	1	1	1	4	0	2																																				Yes
Abela Abaya	Abala Kolshobo	1807060488803200	35	0		0		0													Yes									Yes
Abela Abaya	Abala Kolshobo	1807060488803200	30	0		1	1	1	1	3	0	2																																				Yes
Abela Abaya	Abala Kolshobo	1807060488803200	17	1		0		0									Yes									Yes
Abela Abaya	Abala Kolshobo	1807060488803200	60	0		1	1	1	1	4	0	2																																				Yes
Abela Abaya	Abala Kolshobo	1807060488803200	45	0		1	1	1	1	88	0	2																																				Yes	Yes
Abela Abaya	Abala Kolshobo	1807060488803200	55	1		1	1	1	1	4	0	2																																				Yes
Abela Abaya	Abala Kolshobo	1807060488803200	28	1		1	1	1	1	4	0	2																																				Yes
Abela Abaya	Abala Kolshobo	1807060488803200	20	1		1	1	1	1	4	0	2																																				Yes
Abela Abaya	Abala Kolshobo	1807060488803200	30	1		0		0												Yes									Yes
Bayra Koysha	Amach Kodo	2007060588802900	60	0		1	1	1	1	4	0	2																																				Yes
Bayra Koysha	Amach Kodo	2007060588802900	45	0		1	1	1	1	4	0	2																																				Yes
Bayra Koysha	Amach Kodo	2007060588802900	35	1		1	1	1	1	4	0	2																																				Yes
Bayra Koysha	Amach Kodo	2007060588802900	43	0		1	1	1	1	4	1	2																																		Yes		Yes
Bayra Koysha	Amach Kodo	2007060588802900	52	0		1	1	1	1	4	0	2																																				Yes
Bayra Koysha	Amach Kodo	2007060588802900	50	1		1	1	1	1	4	0	2																																				Yes
Bayra Koysha	Amach Kodo	2007060588802900	38	1		1	1	1	1	4	1	2																																Yes				Yes
Bayra Koysha	Amach Kodo	2007060588802900	59	1		1	1	1	1	4	0	2																																				Yes
Bayra Koysha	Amach Kodo	2007060588802900	65	0		1	1	1	1	4	0	2																																				Yes
Bayra Koysha	Amach Kodo	2007060588802900	39	0		1	1	1	1	4	0	2																																				Yes
Bayra Koysha	Amach Kodo	2007060588802900	70	0		1	1	1	1	4	0	2																																				Yes
Bayra Koysha	Amach Kodo	2007060588802900	70	0		1	1	1	1	4	0	2																																				Yes
Bayra Koysha	Amach Kodo	2007060588802900	32	0		0		0									Yes									Yes
Bayra Koysha	Amach Kodo	2007060588802900	50	0		1	1	1	1	4	0	2																																				Yes
Bayra Koysha	Amach Kodo	2007060588802900	45	0		1	1	1	1	4	0	2																																				Yes
Bayra Koysha	Amach Kodo	2007060588802900	35	0		1	1	1	1	4	1	2																													Yes					Yes
Kawo Koysha	Koyisha Wamura	1907061088800600	38	0		1	1	1	1	4	0	2																																				Yes
Kawo Koysha	Koyisha Wamura	1907061088800600	32	0		1	1	1	1	4	1	2																															Yes	Yes				Yes
Kawo Koysha	Koyisha Wamura	1907061088800600	45	0		1	1	1	1	4	0	2																																				Yes
Kawo Koysha	Koyisha Wamura	1907061088800600	50	0		1	1	1	1	4	0	2																																				Yes
Kawo Koysha	Koyisha Wamura	1907061088800600	35	0		1	1	1	1	4	0	2																																				Yes
Kawo Koysha	Koyisha Wamura	1907061088800600	60	0		1	1	1	1	4	0	2																																				Yes
Kawo Koysha	Koyisha Wamura	1907061088800600	40	0		1	1	1	1	4	0	2																																				Yes
Kawo Koysha	Koyisha Wamura	1907061088800600	60	0		1	1	1	1	4	0	2																																				Yes
Kawo Koysha	Koyisha Wamura	1907061088800600	50	0		1	1	1	1	4	0	1																																				Yes	Yes
Kawo Koysha	Koyisha Wamura	1907061088800600	40	0		1	1	1	1	4	0	2																																				Yes
Kawo Koysha	Koyisha Wamura	1907061088800600	45	0		1	1	1	1	4	1	2																																			Yes	Yes
Humbo Woreda	Ella Kebela	407060488801805	58	1		0		0													Yes									Yes
Humbo Woreda	Ella Kebela	407060488801805	82	0		0		0								Yes									Yes
Humbo Woreda	Ella Kebela	407060488801805	48	1		1	1	1	1	4	1	2																																		Yes		Yes
Humbo Woreda	Ella Kebela	407060488801805	85	0		1	1	1	1	4	1	2																																Yes		Yes		Yes
Humbo Woreda	Ella Kebela	407060488801805	35	0		1	1	1	1	88	0	2																																				Yes
Humbo Woreda	Ella Kebela	407060488801805	38	0		1	1	1	1	4	0	2																																				Yes
Humbo Woreda	Ella Kebela	407060488801805	62	1		1	1	1	1	4	1	2																																		Yes		Yes
Diguna Fango	Edokindo	1207061288800400	35	0		1	1	1	1	4	0	2																																				Yes
Diguna Fango	Edokindo	1207061288800400	35	0		1	1	1	1	4	1	2																																		Yes		Yes
Diguna Fango	Edokindo	1207061288800400	42	0		1	1	1	1	4	1	2																																		Yes		Yes
Diguna Fango	Edokindo	1207061288800400	56	0		1	1	1	1	4	0	2																																				Yes
Diguna Fango	Edokindo	1207061288800400	72	0		1	1	1	1	1	0	2																																				Yes
Diguna Fango	Edokindo	1207061288800400	56	1		1	1	1	1	1	0	2																																				Yes
Diguna Fango	Edokindo	1207061288800400	56	0		1	1	1	1	1	0	2																																				Yes
Offa	Ofa Heramo	707060788802106	60	0		1	1	1	1	4	0	2																																				Yes
Offa	Ofa Heramo	707060788802106	48	0		1	1	1	1	4	1	2																															Yes					Yes	Yes
Offa	Ofa Heramo	707060788802106	40	0		1	1	1	1	4	0	2																																				Yes
Offa	Ofa Heramo	707060788802106	80	0		1	1	1	1	1	0	2																																				Yes
Offa	Ofa Heramo	707060788802106	56	0		1	1	1	1	4	0	3																																				Yes	Yes
Offa	Ofa Heramo	707060788802106	58	0		1	1	1	1	4	0	2																																				Yes
Offa	Ofa Heramo	707060788802106	56	0		1	1	1	1	4	0	2																																				Yes
Offa	Ofa Heramo	707060788802106	60	0		1	1	1	1	4	0	2																																				Yes
Diguna Fango	Eddo Sorea	1207061288800300	40	1		1	1	1	1	4	1	2																																		Yes		Yes
Diguna Fango	Eddo Sorea	1207061288800300	50	1		1	1	1	1	4	0	2																																				Yes
Diguna Fango	Eddo Sorea	1207061288800300	55	0		1	1	1	1	4	0	2																																				Yes
Diguna Fango	Eddo Sorea	1207061288800300	30	0		1	1	1	1	4	0	2																																				Yes
Diguna Fango	Eddo Sorea	1207061288800300	45	0		1	1	1	1	4	0	2																																				Yes
Diguna Fango	Eddo Sorea	1207061288800300	25	1		0		0						Yes									Yes
Diguna Fango	Eddo Sorea	1207061288800300	45	1		1	1	1	1	4	1	2																																Yes		Yes		Yes
Diguna Fango	Eddo Sorea	1207061288800300	30	1		1	1	1	1	4	0	2																																				Yes
Diguna Fango	Eddo Sorea	1207061288800300	35	1		1	1	1	1	4	0	2																																				Yes
Diguna Fango	Eddo Sorea	1207061288800300	35	0		1	1	1	1	4	1	2																																Yes		Yes		Yes
Diguna Fango	Edo Mazegaja	1207061240100100	65	1		0		0												Yes									Yes
Diguna Fango	Edo Mazegaja	1207061240100100	32	1		1	1	1	1	4	0	2																																				Yes
Diguna Fango	Edo Mazegaja	1207061240100100	30	1		1	1	1	1	4	0	2																																				Yes	Yes
Diguna Fango	Edo Mazegaja	1207061240100100	45	1		0		0												Yes									Yes
Diguna Fango	Edo Mazegaja	1207061240100100	70	1		0		0												Yes									Yes
Diguna Fango	Edo Mazegaja	1207061240100100	75	0		0		0									Yes									Yes
Diguna Fango	Edo Mazegaja	1207061240100100	50	0		1	1	1	1	4	0	2																																				Yes	Yes
Diguna Fango	Edo Mazegaja	1207061240100100	45	0		1	1	1	1	4	0	2																																				Yes	Yes
Diguna Fango	Edo Mazegaja	1207061240100100	25	1		1	1	1	1	4	0	2																																				Yes	Yes
Diguna Fango	Edo Mazegaja	1207061240100100	73	0		1	1	1	1	4	0	2																																				Yes	Yes
Diguna Fango	Edo Mazegaja	1207061240100100	35	0		1	1	1	1	4	0	2																																				Yes	Yes
Diguna Fango	Edo Mazegaja	1207061240100100	65	1		0		0												Yes									Yes
Diguna Fango	Edo Mazegaja	1207061240100100	45	0		1	1	1	1	4	0	2																																				Yes	Yes
Humbo Woreda	Galicha Qara	407060488802703	75	1		1	1	1	1	4	1	2																													Yes	Yes		Yes		Yes		Yes
Humbo Woreda	Galicha Qara	407060488802703	60	0		1	1	1	1	4	0	2																																				Yes
Humbo Woreda	Galicha Qara	407060488802703	38	0		1	1	1	1	4	1	2																																		Yes		Yes
Humbo Woreda	Galicha Qara	407060488802703	38	0		1	1	1	1	4	1	2																																		Yes		Yes
Humbo Woreda	Galicha Qara	407060488802703	54	0		1	1	1	1	4	1	2																																Yes		Yes		Yes
Humbo Woreda	Galicha Qara	407060488802703	35	0		1	1	1	1	4	0	2																																				Yes
Humbo Woreda	Galicha Qara	407060488802703	55	0		1	1	1	1	4	0	2																																				Yes
Humbo Woreda	Galicha Qara	407060488802703	45	0		1	1	1	1	4	0	2																																				Yes
Humbo Woreda	Galicha Qara	407060488802703	60	0		1	1	1	1	4	1	2																																Yes				Yes
Humbo Woreda	Shochora Ogodama	407060488801902	45	0		1	1	1	1	4	0	2																																				Yes
Humbo Woreda	Shochora Ogodama	407060488801902	27	1		1	1	1	1	4	0	2																																				Yes
Humbo Woreda	Shochora Ogodama	407060488801902	65	0		1	1	1	1	4	0	2																																				Yes
Humbo Woreda	Shochora Ogodama	407060488801902	32	1		1	1	1	1	4	1	4																													Yes			Yes		Yes		Yes
Humbo Woreda	Shochora Ogodama	407060488801902	52	0		1	1	1	1	4	0	2
Humbo Woreda	Shochora Ogodama	407060488801902	40	1		1	1	1	1	4	1	2																													Yes			Yes		Yes		Yes
Humbo Woreda	Shochora Ogodama	407060488801902	40	0		1	1	1	1	4	0	2																																				Yes
Humbo Woreda	Shochora Ogodama	407060488801902	32	0		1	1	1	1	4	1	2																																		Yes		Yes
Humbo Woreda	Shochora Ogodama	407060488801902	32	1		99		0															Yes
Humbo Woreda	Shochora Ogodama	407060488801902	45	1		1	1	1	1	4	0	4																																				Yes
Humbo Woreda	Shochora Ogodama	407060488801902	22	1		0		0													Yes								Yes
Abela Abaya	Abala Longena	1807060488801500	55	0		1	1	1	1	4	0	2																																				Yes
Abela Abaya	Abala Longena	1807060488801500	60	0		0		0									Yes									Yes
Abela Abaya	Abala Longena	1807060488801500	50	0		1	1	1	1	4	0	2																																				Yes
Abela Abaya	Abala Longena	1807060488801500	45	0		1	1	1	1	4	0	2																																				Yes
Abela Abaya	Abala Longena	1807060488801500	40	0		1	1	1	1	4	0	2																																				Yes
Abela Abaya	Abala Longena	1807060488801500	45	0		1	1	1	1	4	0	2																																				Yes
Abela Abaya	Abala Longena	1807060488801500	30	0		1	1	1	1	4	0	2																																				Yes
Abela Abaya	Abala Longena	1807060488801500	45	0		0		0									Yes									Yes
Abela Abaya	Abala Longena	1807060488801500	35	0		1	1	1	1	4	0	2																																				Yes
Abela Abaya	Abala Longena	1807060488801500	30	1		1	1	1	1	4	0	2																																				Yes
Abela Abaya	Abala Longena	1807060488801500	40	1		1	1	1	1	4	1	2																																Yes				Yes
Abela Abaya	Abala Kolshobo	1807060488803200	40	0		1	1	1	1	88	0	2																																				Yes
Abela Abaya	Abala Kolshobo	1807060488803200	35	0		1	1	1	1	4	0	2																																				Yes
Abela Abaya	Abala Kolshobo	1807060488803200	50	0		1	1	1	1	4	0	2																																				Yes
Abela Abaya	Abala Kolshobo	1807060488803200	27	0		1	1	1	1	4	0	2																																				Yes
Abela Abaya	Abala Kolshobo	1807060488803200	32	0		1	1	1	1	4	0	2																																				Yes
Abela Abaya	Abala Kolshobo	1807060488803200	32	0		1	1	1	1	4	0	2																																				Yes
Abela Abaya	Abala Kolshobo	1807060488803200	50	0		1	1	1	1	4	1	2																																		Yes		Yes
Abela Abaya	Abala Kolshobo	1807060488803200	19	0		1	1	1	1	4	0	2																																				Yes
Kindo Koysha	Manara	607060688801704	40	0		1	1	1	1	4	0	4																																				Yes
Kindo Koysha	Manara	607060688801704	30	0		1	1	1	1	4	0	2																																				Yes
Kindo Koysha	Manara	607060688801704	45	0		1	1	1	1	4	0	2																																				Yes
Kindo Koysha	Manara	607060688801704	35	0		1	1	1	1	4	1	2																																Yes		Yes		Yes
Kindo Koysha	Manara	607060688801704	30	0		0		0									Yes									Yes
Kindo Koysha	Manara	607060688801704	30	0		1	1	1	1	4	1	2																														Yes				Yes		Yes
Kindo Koysha	Manara	607060688801704	40	0		1	1	1	1	4	0	2																																				Yes
Kindo Koysha	Manara	607060688801704	40	0		1	1	1	1	4	0	2																																				Yes
Kindo Koysha	Manara	607060688801704	35	0		1	1	1	1	4	0	2																																				Yes
Kindo Koysha	Cherachi	607060688801804	26	0		1	1	1	1	4	0	1																																				Yes
Kindo Koysha	Cherachi	607060688801804	57	1		0		0												Yes									Yes
Kindo Koysha	Cherachi	607060688801804	60	0		0		0												Yes									Yes
Kindo Koysha	Cherachi	607060688801804	58	0		1	1	1	1	1	0	1																																				Yes
Kindo Koysha	Cherachi	607060688801804	30	0		1	1	1	1	4	0	2																																				Yes
Bayra Koysha	Sere Balaca	2007060688801200	50	1		1	1	1	1	4	1	2																																Yes				Yes
Bayra Koysha	Sere Balaca	2007060688801200	50	0		1	1	1	1	4	0	2																																				Yes
Bayra Koysha	Sere Balaca	2007060688801200	50	0		1	1	1	1	4	1	2																														Yes						Yes
Bayra Koysha	Sere Balaca	2007060688801200	40	1		1	1	1	1	4	1	2																													Yes					Yes		Yes
Bayra Koysha	Sere Balaca	2007060688801200	30	1		0		0						Yes									Yes
Bayra Koysha	Sere Balaca	2007060688801200	70	0		1	1	1	1	4	0	2																																				Yes
Bayra Koysha	Sere Balaca	2007060688801200	35	0		1	1	1	1	4	0	2																																				Yes
Bayra Koysha	Sere Balaca	2007060688801200	40	0		1	1	1	1	4	0	2																																				Yes
Bayra Koysha	Sere Balaca	2007060688801200	60	0		0		0									Yes									Yes
Bayra Koysha	Sere Balaca	2007060688801200	80	0		1	1	1	1	4	0	2																																				Yes
Bayra Koysha	Sere Balaca	2007060688801200	50	0		1	1	1	1	4	0	2																																				Yes
Bayra Koysha	Sere Balaca	2007060688801200	50	0		1	1	1	1	4	0	2																																				Yes
Bayra Koysha	Sere Balaca	2007060688801200	70	0		1	1	1	1	4	0	2																																				Yes
Bayra Koysha	Sere Balaca	2007060688801200	50	0		1	1	1	1	4	0	2																																				Yes
Bayra Koysha	Sere Balaca	2007060688801200	45	1		1	1	1	1	4	0	2																																				Yes
Bayra Koysha	Sere Balaca	2007060688801200	65	1		1	1	1	1	4	1	2																													Yes							Yes	Yes
Bayra Koysha	Kenefa Godera	2007060588802800	55	0		1	1	1	1	1	0	1																																				Yes
Bayra Koysha	Kenefa Godera	2007060588802800	35	0		1	1	1	1	4	0	2																																				Yes
Bayra Koysha	Kenefa Godera	2007060588802800	45	0		1	1	1	1	4	0	2																																				Yes
Bayra Koysha	Kenefa Godera	2007060588802800	65	1		99		99
Bayra Koysha	Kenefa Godera	2007060588802800	50	0		1	1	1	1	4	0	2																																				Yes
Bayra Koysha	Kenefa Godera	2007060588802800	33	0		1	1	1	1	4	0	2																																				Yes
Bayra Koysha	Kenefa Godera	2007060588802800	40	0		1	1	1	1	4	0	2																																				Yes
Bayra Koysha	Kenefa Godera	2007060588802800	35	0		1	1	1	1	4	0	2																																				Yes
Bayra Koysha	Kenefa Godera	2007060588802800	40	0		1	1	1	1	4	1	2																													Yes					Yes		Yes
Bayra Koysha	Bekilo Segno Mazegaja	2007060530100100	30	1		1	1	1	1	4	1	2																													Yes	Yes	Yes					Yes
Bayra Koysha	Bekilo Segno Mazegaja	2007060530100100	40	0		1	1	1	1	4	0	2																																				Yes
Bayra Koysha	Bekilo Segno Mazegaja	2007060530100100	60	1		1	1	1	1	4	0	2																																				Yes
Bayra Koysha	Bekilo Segno Mazegaja	2007060530100100	30	0		1	1	1	1	4	0	2																																				Yes
Bayra Koysha	Bekilo Segno Mazegaja	2007060530100100	60	1		1	1	1	1	4	0	2																																				Yes
Bayra Koysha	Bekilo Segno Mazegaja	2007060530100100	40	0		1	1	1	1	4	0	2																																				Yes
Bayra Koysha	Bekilo Segno Mazegaja	2007060530100100	48	0		1	1	1	1	4	1	4																																Yes				Yes
Bayra Koysha	Bekilo Segno Mazegaja	2007060530100100	30	0		1	1	1	1	4	0	2																																				Yes
Bayra Koysha	Bekilo Segno Mazegaja	2007060530100100	40	1		1	1	1	1	4	0	2																																				Yes
Bayra Koysha	Bekilo Segno Mazegaja	2007060530100100	40	0		1	1	1	1	4	0	2																																				Yes
Bayra Koysha	Bekilo Segno Mazegaja	2007060530100100	40	0		1	1	1	1	4	0	2																																				Yes
Bayra Koysha	Bekilo Segno Mazegaja	2007060530100100	80	0		99		99
Bayra Koysha	Bekilo Segno Mazegaja	2007060530100100	35	1		1	1	1	1	4	1	2																																Yes		Yes		Yes
Bayra Koysha	Bekilo Segno Mazegaja	2007060530100100	35	0		1	1	1	1	4	1	2																													Yes							Yes
Bayra Koysha	Bekilo Segno Mazegaja	2007060530100100	40	0		1	1	1	1	4	0	2																																				Yes
Bayra Koysha	Bekilo Segno Mazegaja	2007060530100100	75	0		1	1	1	1	4	0	2																																				Yes
Bayra Koysha	Bekilo Segno Mazegaja	2007060530100100	26	0		1	1	1	1	4	1	2																													Yes		Yes					Yes
Bayra Koysha	Bekilo Segno Mazegaja	2007060530100100	55	0		1	1	1	1	4	0	2																																				Yes
Bayra Koysha	Bekilo Segno Mazegaja	2007060530100100	35	1		1	1	1	1	4	0	2																																				Yes
Bayra Koysha	Bekilo Segno Mazegaja	2007060530100100	35	0		1	1	1	1	4	0	2																																				Yes
Bayra Koysha	Bekilo Segno Mazegaja	2007060530100100	35	0		1	1	1	1	4	0	3																																				Yes
Offa	Okoto Sere	707060788801506	55	1		1	1	1	1	4	1	2																													Yes			Yes		Yes		Yes
Offa	Okoto Sere	707060788801506	30	1		0		0						Yes									Yes
Offa	Okoto Sere	707060788801506	40	0		1	1	1	1	4	0	2																																				Yes
Offa	Okoto Sere	707060788801506	45	0		1	1	1	1	4	0	1																																				Yes
Offa	Okoto Sere	707060788801506	50	1		1	1	1	1	4	0	2																																				Yes
Offa	Okoto Sere	707060788801506	18	1		1	1	1	1	4	0	2																																				Yes
Offa	Okoto Sere	707060788801506	50	1		1	1	1	1	4	0	1																																				Yes
Offa	Okoto Sere	707060788801506	45	1		1	1	1	1	4	1	2																													Yes		Yes	Yes		Yes		Yes
Offa	Okoto Sere	707060788801506	30	0		0		0									Yes									Yes
Offa	Okoto Sere	707060788801506	30	1		1	1	1	1	4	1	2																													Yes	Yes		Yes	Yes	Yes		Yes
Offa	Geleko	707060788801409	70	0		1	1	1	1	4	1	4																													Yes			Yes		Yes		Yes
Offa	Geleko	707060788801409	52	0		1	1	1	1	4	0	2																																				Yes
Offa	Geleko	707060788801409	35	0		1	1	1	1	4	0	4																																				Yes
Offa	Geleko	707060788801409	40	0		1	1	1	1	4	0	2																																				Yes
Offa	Geleko	707060788801409	60	0		1	1	1	1	4	0	2																																				Yes
Offa	Geleko	707060788801409	68	0		1	1	1	1	4	0	2																																				Yes
Offa	Geleko	707060788801409	98	1		0		0								Yes									Yes
Offa	Geleko	707060788801409	80	0		0		0								Yes									Yes
Offa	Geleko	707060788801409	67	0		1	1	1	1	4	1	2																													Yes		Yes			Yes		Yes	Yes
Diguna Fango	Dugina Boloso	1207061288802400	75	0		0		0												Yes									Yes
Diguna Fango	Dugina Boloso	1207061288802400	24	1		1	1	1	1	4	0	2																																				Yes
Diguna Fango	Dugina Boloso	1207061288802400	42	0		1	1	1	1	4	0	2																																				Yes
Diguna Fango	Dugina Boloso	1207061288802400	62	0		1	1	1	1	4	0	2																																				Yes
Diguna Fango	Dugina Boloso	1207061288802400	35	0		1	1	1	1	1	0	2																																				Yes
Diguna Fango	Dugina Boloso	1207061288802400	32	0		1	1	1	1	1	0	2																																				Yes
Diguna Fango	Dugina Boloso	1207061288802400	80	1		1	1	1	1	1	0	2																																				Yes
Diguna Fango	Dugina Boloso	1207061288802400	46	0		1	1	1	1	1	0	2																																				Yes
Diguna Fango	Dugina Boloso	1207061288802400	36	0		1	1	1	1	1	0	2																																				Yes
Diguna Fango	Aruse Weyide	1207061288800100	25	1		0		0						Yes									Yes
Diguna Fango	Aruse Weyide	1207061288800100	50	1		0		0									Yes									Yes
Diguna Fango	Aruse Weyide	1207061288800100	61	0		1	1	1	1	4	0	2																																				Yes
Diguna Fango	Aruse Weyide	1207061288800100	75	1		0		0												Yes									Yes
Diguna Fango	Aruse Weyide	1207061288800100	40	0		1	1	1	1	4	0	2																																				Yes
Diguna Fango	Aruse Weyide	1207061288800100	35	0		0		0									Yes									Yes
Diguna Fango	Aruse Weyide	1207061288800100	30	0		1	1	1	1	4	1	2																																		Yes		Yes
Diguna Fango	Aruse Weyide	1207061288800100	45	0		1	1	1	1	4	1	2																																	Yes	Yes		Yes
Diguna Fango	Aruse Weyide	1207061288800100	27	0		0		0									Yes									Yes
Diguna Fango	Dugina Kindo	1207061288802600	60	0		1	1	1	1	4	0	2																																				Yes
Diguna Fango	Dugina Kindo	1207061288802600	30	1		1	1	1	1	4	1	2																																		Yes		Yes
Diguna Fango	Dugina Kindo	1207061288802600	40	0		1	1	1	1	4	0	2																																				Yes
Diguna Fango	Dugina Kindo	1207061288802600	31	1		1	1	1	1	1	0	2																																				Yes
Diguna Fango	Dugina Kindo	1207061288802600	50	0		1	1	1	1	4	0	2																																				Yes
Offa	Okoto Sere	707060788801501	30	0		0		0									Yes									Yes
Offa	Okoto Sere	707060788801501	55	0		0		0									Yes									Yes
Offa	Okoto Sere	707060788801501	50	0		1	1	1	1	4	0	2																																				Yes
Offa	Okoto Sere	707060788801501	70	0		1	1	1	1	4	0	2																																				Yes
Offa	Okoto Sere	707060788801501	35	0		1	1	1	1	4	0	2																																				Yes
Offa	Okoto Sere	707060788801501	95	0		0		0									Yes									Yes
Offa	Okoto Sere	707060788801501	50	0		1	1	1	1	4	0	2																																				Yes
Offa	Okoto Sere	707060788801501	45	0		1	1	1	1	4	0	2																																				Yes	Yes
Offa	Okoto Sere	707060788801501	23	0		1	1	1	1	4	0	2																																				Yes	Yes
Offa	Geleko	707060788801404	60	0		1	1	1	1	4	1	2																													Yes							Yes
Diguna Fango	Dugina Kindo	1207061288802600	30	0		1	1	1	1	4	0	2																																				Yes
Offa	Geleko	707060788801404	50	0		0		0									Yes									Yes
Offa	Geleko	707060788801404	78	0		1	1	1	1	4	1	2																													Yes	Yes		Yes		Yes		Yes	Yes
Offa	Geleko	707060788801404	55	0		1	1	1	1	4	1	2																																		Yes		Yes
Offa	Geleko	707060788801404	60	0		1	1	1	1	4	0	2																																				Yes
Diguna Fango	Dugina Kindo	1207061288802600	35	0		1	1	1	1	4	0	2																																				Yes
Diguna Fango	Dugina Kindo	1207061288802600	43	0		1	1	1	1	4	1	2																																		Yes		Yes
Diguna Fango	Dugina Kindo	1207061288802600	50	1		1	1	1	1	4	0	2																																				Yes
Diguna Fango	Dugina Kindo	1207061288802600	35	0		1	1	1	1	4	0	2																																				Yes
Humbo Woreda	Anka Wocha	407060488802803	25	0		1	1	1	1	1	0	2																																				Yes	Yes
Humbo Woreda	Anka Wocha	407060488802803	30	1		1	1	1	1	4	0	2																																				Yes	Yes
Humbo Woreda	Anka Wocha	407060488802803	45	0		1	1	1	1	4	0	2																																				Yes	Yes
Humbo Woreda	Anka Wocha	407060488802803	40	1		1	1	1	1	1	0	2																																				Yes	Yes
Humbo Woreda	Anka Wocha	407060488802803	40	1		0		0												Yes									Yes
Humbo Woreda	Anka Wocha	407060488802803	35	0		1	1	1	1	1	1	2																																			Yes	Yes	Yes
Humbo Woreda	Anka Wocha	407060488802803	35	1		1	1	1	1	4	0	2																																				Yes
Humbo Woreda	Anka Wocha	407060488802803	45	0		1	1	1	1	1	0	2																																				Yes	Yes
Humbo Woreda	Anka Wocha	407060488802803	50	1		1	1	1	1	1	1	2																													Yes	Yes						Yes	Yes
Diguna Fango	Dugina Kindo	1207061288802600	27	0		1	1	1	1	4	0	2																																				Yes
Offa	Tedo	707060788801705	30	1		0		0						Yes									Yes
Offa	Tedo	707060788801705	45	0		1	1	1	1	4	0	1																																				Yes	Yes
Offa	Tedo	707060788801705	50	0		1	1	1	1	4	0	2																																				Yes	Yes
Offa	Tedo	707060788801705	42	1		1	1	1	1	4	0	2																																				Yes
Offa	Tedo	707060788801705	48	0		1	1	1	1	4	0	2																																				Yes	Yes
Offa	Tedo	707060788801705	30	0		1	1	1	1	4	1	2																																		Yes		Yes
Offa	Tedo	707060788801705	32	1		1	1	1	1	4	0	2																																				Yes
Offa	Tedo	707060788801705	38	0		1	1	1	1	4	0	2																																				Yes	Yes
Offa	Geleko	707060788801404	23	1		1	1	1	1	4	0	2																																				Yes
Offa	Geleko	707060788801404	62	1		1	1	1	1	4	1	2																																Yes		Yes		Yes
Offa	Geleko	707060788801404	45	1		1	1	1	1	4	1	2																																		Yes		Yes	Yes
Offa	Geleko	707060788801404	20	1		1	1	1	1	1	0	2																																				Yes
Offa	Geleko	707060788801404	52	1		1	1	1	1	4	0	2																																				Yes
Offa	Geleko	707060788801404	30	0		1	1	1	1	1	1	2																													Yes							Yes	Yes
Abela Abaya	Abala Longena	1807060488801500	27	0		1	1	1	1	1	1	2																																Yes		Yes		Yes
Abela Abaya	Abala Longena	1807060488801500	65	1		1	1	1	1	4	0	2																																				Yes
Abela Abaya	Abala Longena	1807060488801500	30	0		1	1	1	1	4	1	2																																Yes				Yes
Abela Abaya	Abala Longena	1807060488801500	40	0		1	1	1	1	4	0	2																																				Yes
Abela Abaya	Abala Longena	1807060488801500	50	0		1	1	1	1	4	0	2																																				Yes
Humbo Woreda	Ella Kebela	407060488801803	35	1		1	1	1	1	4	1	2																														Yes				Yes		Yes
Humbo Woreda	Ella Kebela	407060488801803	35	1		0		0									Yes									Yes
Humbo Woreda	Ella Kebela	407060488801803	45	0		1	1	1	1	1	0	2																																				Yes
Humbo Woreda	Ella Kebela	407060488801803	65	1		0		0								Yes									Yes
Humbo Woreda	Ella Kebela	407060488801803	30	1		1	1	1	1	4	0	2																																				Yes
Humbo Woreda	Ella Kebela	407060488801803	65	0		1	1	1	1	4	0	2																																				Yes
Humbo Woreda	Ella Kebela	407060488801803	35	1		1	1	1	1	4	1	2																																		Yes		Yes
Humbo Woreda	Ella Kebela	407060488801803	45	0		1	1	1	1	4	1	2																																		Yes		Yes
Humbo Woreda	Ella Kebela	407060488801803	30	0		1	1	1	1	4	1	2																																		Yes		Yes
Humbo Woreda	Ella Kebela	407060488801803	30	1		1	1	0		4	1	2													Yes																					Yes		Yes	Yes
Humbo Woreda	Ella Kebela	407060488801803	45	1		1	1	1	1	4	1	1																																Yes				Yes
Kindo Koysha	Cherachi	607060688801811	35	0		1	1	1	1	4	0	1																																				Yes
Kindo Koysha	Cherachi	607060688801811	40	0		0		0									Yes									Yes
Kindo Koysha	Cherachi	607060688801811	56	0		0		0										Yes		Yes							Yes		Yes
Kindo Koysha	Cherachi	607060688801811	40	0		1	1	1	1	4	1	2																																Yes		Yes		Yes
Kindo Koysha	Cherachi	607060688801811	40	0		0		0									Yes									Yes
Kindo Koysha	Cherachi	607060688801811	25	0		1	1	1	1	4	0	2																																				Yes
Kindo Koysha	Cherachi	607060688801811	40	0		1	1	1	1	4	1	2																																Yes		Yes		Yes
Bayra Koysha	Sere Atalacha	2007060688800900	30	0		1	1	1	1	4	0	2																																				Yes
Bayra Koysha	Sere Atalacha	2007060688800900	35	0		0		0									Yes									Yes
Bayra Koysha	Sere Atalacha	2007060688800900	75	1		1	1	1	1	4	1	1																															Yes	Yes		Yes		Yes
Bayra Koysha	Sere Atalacha	2007060688800900	30	1		1	1	1	1	4	0	2																																				Yes
Bayra Koysha	Sere Atalacha	2007060688800900	40	0		1	1	1	1	1	0	2																																				Yes
Bayra Koysha	Sere Atalacha	2007060688800900	13	0	1	0		0									Yes									Yes
Bayra Koysha	Sere Atalacha	2007060688800900	35	0		1	1	1	1	4	0	2																																				Yes
Bayra Koysha	Sere Atalacha	2007060688800900	35	0		1	1	1	1	4	0	2																																				Yes
Bayra Koysha	Sere Atalacha	2007060688800900	60	1		0		1	1	4	0	1							Yes																													Yes
Bayra Koysha	Bukama Fekeka	2007060588802500	35	1		1	1	1	1	4	0	2																																				Yes	Yes
Bayra Koysha	Bukama Fekeka	2007060588802500	32	0		1	1	1	1	4	0	2																																				Yes	Yes
Bayra Koysha	Bukama Fekeka	2007060588802500	38	1		1	1	1	1	4	0	2																																				Yes	Yes
Bayra Koysha	Bukama Fekeka	2007060588802500	55	0		1	1	1	1	4	0	2																																				Yes	Yes
Bayra Koysha	Bukama Fekeka	2007060588802500	40	0		1	1	1	1	4	0	2																																				Yes	Yes
Bayra Koysha	Bukama Fekeka	2007060588802500	30	0		1	1	1	1	4	0	2																																				Yes	Yes
Bayra Koysha	Bukama Fekeka	2007060588802500	16	0		1	1	1	1	4	0	2																																				Yes	Yes
Bayra Koysha	Bukama Fekeka	2007060588802500	42	0		1	1	1	1	4	0	2																																				Yes	Yes
Bayra Koysha	Weyde Mesena	2007060588803000	50	0		1	1	1	1	4	0	2																																				Yes	Yes
Bayra Koysha	Weyde Mesena	2007060588803000	55	0		1	1	1	1	4	0	2																																				Yes	Yes
Bayra Koysha	Weyde Mesena	2007060588803000	65	0		1	1	1	1	4	0	2																																				Yes	Yes
Bayra Koysha	Weyde Mesena	2007060588803000	27	0		1	1	1	1	4	0	2																																				Yes	Yes
Bayra Koysha	Weyde Mesena	2007060588803000	60	0		1	1	1	1	4	0	2																																				Yes	Yes
Bayra Koysha	Weyde Mesena	2007060588803000	52	1		1	1	1	1	4	0	2																																				Yes	Yes
Bayra Koysha	Weyde Mesena	2007060588803000	45	0		1	1	1	1	4	0	2																																				Yes	Yes
Bayra Koysha	Weyde Mesena	2007060588803000	35	0		1	1	1	1	4	0	2																																				Yes	Yes
Bayra Koysha	Weyde Mesena	2007060588803000	55	1		1	1	1	1	4	0	1																																				Yes	Yes
Bayra Koysha	Weyde Mesena	2007060588803000	35	0		1	1	1	1	4	0	2																																				Yes	Yes
Bayra Koysha	Weyde Mesena	2007060588803000	45	0		1	1	1	1	4	0	2																																				Yes	Yes
Bayra Koysha	Weyde Mesena	2007060588803000	35	0		1	1	1	1	2	0	2																																				Yes
Bayra Koysha	Weyde Mesena	2007060588803000	60	1		1	1	1	1	4	0	2																																				Yes
Humbo Woreda	Shochora Ose	407060488800501	55	1		1	1	1	1	88	0	2																																				Yes
Humbo Woreda	Shochora Ose	407060488800501	35	0		1	1	1	1	4	0	2																																				Yes
Tebela Town	Tebela 02	1707060410100100	50	1		1	1	1	1	4	0	2																																				Yes
Tebela Town	Tebela 02	1707060410100100	16	0		0		0									Yes									Yes
Abela Abaya	Abala Gefeta	1807060488803300	60	0		1	1	1	1	4	0	2																																				Yes	Yes
Abela Abaya	Abala Gefeta	1807060488803300	35	0		1	1	1	1	4	0	2																																				Yes	Yes
Abela Abaya	Abala Gefeta	1807060488803300	30	0		1	1	1	1	4	0	1																																				Yes
Abela Abaya	Abala Gefeta	1807060488803300	35	0		1	1	1	1	4	0	2																																				Yes
Abela Abaya	Abala Gefeta	1807060488803300	41	0		0		0													Yes									Yes
Abela Abaya	Abala Gefeta	1807060488803300	60	0		1	1	1	1	4	1	2																															Yes				Yes	Yes
Abela Abaya	Abala Gefeta	1807060488803300	30	1		1	1	1	1	4	0	2																																				Yes
Abela Abaya	Abala Gefeta	1807060488803300	35	0		1	1	1	1	4	0	4																																				Yes
Humbo Woreda	Shochora Ose	407060488800501	30	0		1	1	1	1	4	0	2																																				Yes
Humbo Woreda	Shochora Ose	407060488800501	50	0		1	1	1	1	4	0	2																																				Yes
Humbo Woreda	Shochora Ose	407060488800501	36	0		1	1	1	1	4	1	2																													Yes			Yes				Yes
Humbo Woreda	Shochora Ose	407060488800501	45	1		1	1	1	1	4	0	2																																				Yes
Humbo Woreda	Shochora Ose	407060488800501	50	0		1	1	1	1	4	0	2																																				Yes
Tebela Town	Tebela 02	1707060410100100	55	1		1	1	1	1	4	0	2																																				Yes
Tebela Town	Tebela 02	1707060410100100	55	0		1	1	1	1	4	1	2																																		Yes		Yes
Tebela Town	Tebela 02	1707060410100100	22	1		1	1	1	1	4	0	4																																				Yes
Tebela Town	Tebela 02	1707060410100100	63	0		1	1	1	1	4	0	2																																				Yes
Tebela Town	Tebela 02	1707060410100100	61	0		1	1	1	1	4	0	2																																				Yes
Tebela Town	Tebela 02	1707060410100100	45	0		0		0									Yes									Yes
Tebela Town	Tebela 02	1707060410100100	60	1		1	1	1	1	4	0	2																																				Yes	Yes
Tebela Town	Tebela 02	1707060410100100	35	1		0		0						Yes									Yes
Humbo Woreda	Ampo Koyisha	407060488800804	35	1		1	1	1	1	4	1	2																																Yes				Yes
Humbo Woreda	Ampo Koyisha	407060488800804	60	1		1	1	1	1	4	1	2																																		Yes		Yes
Humbo Woreda	Ampo Koyisha	407060488800804	49	1		1	1	1	1	4	0	2																																				Yes
Humbo Woreda	Ampo Koyisha	407060488800804	20	1		0		0						Yes									Yes
Humbo Woreda	Ampo Koyisha	407060488800804	25	1		1	1	1	1	4	1	2																																	Yes			Yes
Humbo Woreda	Ampo Koyisha	407060488800804	80	0		1	1	1	1	4	0	1																																				Yes	Yes
Humbo Woreda	Ampo Koyisha	407060488800804	49	1		1	1	1	1	4	1	2																																Yes				Yes
Humbo Woreda	Ampo Koyisha	407060488800804	45	0		1	1	1	1	4	1	2																																		Yes		Yes
Humbo Woreda	Ampo Koyisha	407060488800804	25	1		1	1	1	1	4	1	2																															Yes			Yes		Yes
Abela Abaya	Abala Gefeta	1807060488803300	45	0		1	1	1	1	4	0	2																																				Yes
Abela Abaya	Abala Gefeta	1807060488803300	45	0		0		0									Yes									Yes
Abela Abaya	Abala Gefeta	1807060488803300	50	0		0		0									Yes									Yes
Abela Abaya	Abala Gefeta	1807060488803300	60	0		1	1	1	1	4	0	2																																				Yes
Abela Abaya	Abala Gefeta	1807060488803300	65	0		0		0									Yes									Yes
Abela Abaya	Abala Gefeta	1807060488803300	50	0		1	1	1	1	4	0	2																																				Yes
Abela Abaya	Abala Gefeta	1807060488803300	60	0		1	1	1	1	4	1	2																													Yes					Yes		Yes
Abela Abaya	Abala Gefeta	1807060488803300	50	0		1	1	1	1	4	0	2																																				Yes
Abela Abaya	Abala Gefeta	1807060488803300	40	0		1	1	1	1	4	1	2																													Yes			Yes		Yes		Yes
Abela Abaya	Abala Gefeta	1807060488803300	50	0		0		0									Yes									Yes
Abela Abaya	Abala Gefeta	1807060488803300	35	0		1	0	1	0	4	0	2																			Yes					Yes												Yes
Abela Abaya	Abala Gefeta	1807060488803300	50	0		1	1	1	1	4	0	2																																				Yes
Abela Abaya	Abala Gefeta	1807060488803300	22	0		1	1	1	1	4	1	2																																Yes			Yes	Yes
Abela Abaya	Abala Gefeta	1807060488803300	50	0		1	1	1	1	4	1	3																																	Yes			Yes
Abela Abaya	Abala Gefeta	1807060488803300	50	0		0		0									Yes									Yes
Humbo Woreda	Koyisha Wangala	407060488800403	70	0		1	1	1	1	4	0	2																																				Yes
Tebela Town	Tebela 02	1707060410100100	45	1		1	1	1	1	4	1	2																													Yes							Yes
Tebela Town	Tebela 02	1707060410100100	18	1		1	1	1	1	4	0	2																																				Yes
Tebela Town	Tebela 02	1707060410100100	35	1		1	1	1	1	4	1	2																																		Yes		Yes
Tebela Town	Tebela 02	1707060410100100	35	0		1	1	1	1	4	0	2																																				Yes
Tebela Town	Tebela 02	1707060410100100	60	0		1	1	1	1	4	1	2																																Yes				Yes
Tebela Town	Tebela 02	1707060410100100	38	0		1	1	1	1	4	1	2																																		Yes		Yes
Tebela Town	Tebela 02	1707060410100100	58	0		1	1	1	1	4	0	2																																				Yes
Tebela Town	Tebela 02	1707060410100100	45	0		1	1	1	1	4	0	2																																				Yes
Tebela Town	Tebela 02	1707060410100100	42	0		0		0										Yes									Yes
Tebela Town	Tebela 02	1707060410100100	38	0		1	1	1	1	4	0	2																																				Yes
Tebela Town	Tebela 02	1707060410100100	43	0		1	1	1	1	4	0	2																																				Yes
Tebela Town	Tebela 02	1707060410100100	42	0		1	1	1	1	4	0	2																																				Yes
Tebela Town	Tebela 02	1707060410100100	35	0		1	1	1	1	4	0	2																																				Yes
Tebela Town	Tebela 02	1707060410100100	42	0		1	1	1	1	4	0	2																																				Yes
Tebela Town	Tebela 02	1707060410100100	32	0		1	1	1	1	4	1	2																																		Yes		Yes
Tebela Town	Tebela 02	1707060410100100	41	0		1	1	1	1	4	0	2																																				Yes
Abela Abaya	Abala Gefeta	1807060488803300	45	0		1	1	1	1	1	0	2																																				Yes
Abela Abaya	Abala Gefeta	1807060488803300	40	0		1	1	1	1	4	1	2																																		Yes		Yes
Abela Abaya	Abala Gefeta	1807060488803300	40	1		0		0									Yes									Yes
Abela Abaya	Abala Gefeta	1807060488803300	40	0		1	1	1	1	4	0	2																																				Yes
Abela Abaya	Abala Gefeta	1807060488803300	45	0		1	1	1	1	4	0	2																																				Yes
Abela Abaya	Abala Gefeta	1807060488803300	38	0		1	1	1	1	4	0	2																																				Yes
Abela Abaya	Abala Gefeta	1807060488803300	37	0		1	1	1	1	4	0	2																																				Yes
Abela Abaya	Abala Gefeta	1807060488803300	50	0		1	1	1	1	4	0	2																																				Yes
Abela Abaya	Abala Gefeta	1807060488803300	50	0		0		0									Yes									Yes
Abela Abaya	Abala Gefeta	1807060488803300	35	0		1	1	1	1	4	0	2																																				Yes
Abela Abaya	Abala Gefeta	1807060488803300	40	0		1	1	1	1	4	0	2																																				Yes
Kindo Koysha	Mundina	607060688802204	35	0		0		0									Yes									Yes
Kindo Koysha	Mundina	607060688802204	37	0		1	1	1	1	4	0	1																																				Yes
Kindo Koysha	Mundina	607060688802204	50	1		1	1	1	1	4	0	2																																				Yes
Kindo Koysha	Mundina	607060688802204	50	1		1	1	1	1	4	0	2																																				Yes
Kindo Koysha	Mundina	607060688802204	45	0		0		0										Yes									Yes
Kindo Koysha	Mundina	607060688802204	45	0		1	1	1	1	4	0	2																																				Yes
Kindo Koysha	Mundina	607060688802204	55	1		0		0								Yes									Yes
Humbo Woreda	Koyisha Wangala	407060488800403	60	0		1	1	1	1	4	1	2																													Yes			Yes				Yes
Humbo Woreda	Koyisha Wangala	407060488800403	45	0		1	1	1	1	4	1	2																													Yes			Yes		Yes		Yes
Offa	Sadoye	707060788800606	40	0		1	1	1	1	4	1	4																													Yes			Yes		Yes			Yes
Offa	Sadoye	707060788800606	55	0		1	1	1	1	4	1	1																													Yes			Yes		Yes			Yes
Offa	Sadoye	707060788800606	60	1		1	1	1	1	4	0	2																																				Yes
Offa	Sadoye	707060788800606	50	0		1	1	1	1	4	1	1																																			Yes	Yes
Offa	Sadoye	707060788800606	55	1		1	1	1	1	4	0	2																																				Yes
Offa	Sadoye	707060788800606	60	1		0		0								Yes									Yes
Offa	Sadoye	707060788800606	50	0		1	1	1	1	4	0	4																																				Yes
Offa	Sadoye	707060788800606	60	0		1	1	1	1	4	0	2																																				Yes
Offa	Sadoye	707060788800606	35	1		1	1	1	1	4	1	4																													Yes			Yes		Yes		Yes
Offa	Sadoye	707060788800611	35	0		1	1	1	1	4	0	2																																				Yes
Offa	Sadoye	707060788800611	40	0		1	1	1	1	4	0	2																																				Yes	Yes
Offa	Sadoye	707060788800611	35	0		1	1	1	1	4	0	2																																				Yes
Offa	Sadoye	707060788800611	45	0		1	1	1	1	4	0	2																																				Yes
Offa	Sadoye	707060788800611	55	1		1	1	1	1	4	0	2																																				Yes
Offa	Sadoye	707060788800611	45	0		1	1	1	1	4	0	2																																				Yes
Offa	Sadoye	707060788800611	40	0		1	1	1	1	4	0	2																																				Yes
Offa	Sadoye	707060788800611	36	0		1	1	1	1	4	0	2																																				Yes
Offa	Sadoye	707060788800611	35	0		1	1	1	1	4	0	2																																				Yes
Offa	Yakima	707060788800405	45	0		0		0									Yes									Yes
Offa	Yakima	707060788800405	45	0		1	1	1	1	4	0	2																																				Yes
Offa	Yakima	707060788800405	70	0		1	1	1	1	4	0	2																																				Yes	Yes
Offa	Yakima	707060788800405	82	0		0		0												Yes									Yes
Offa	Yakima	707060788800405	45	0		1	1	1	0	4	0	2																												Yes								Yes	Yes
Humbo Woreda	Koyisha Wangala	407060488800403	45	0		1	1	1	1	4	0	2																																				Yes
Humbo Woreda	Koyisha Wangala	407060488800403	28	0		1	1	1	1	4	1	2																													Yes	Yes	Yes	Yes	Yes	Yes		Yes
Humbo Woreda	Ampo Koyisha	407060488800802	48	1		1	1	1	1	4	0	2																																				Yes
Humbo Woreda	Ampo Koyisha	407060488800802	35	1		1	1	1	1	4	0	2																																				Yes
Humbo Woreda	Ampo Koyisha	407060488800802	45	0		1	1	1	1	4	0	2																																				Yes
Humbo Woreda	Koyisha Wangala	407060488800403	55	0		1	1	1	1	4	0	2																																				Yes
Humbo Woreda	Ampo Koyisha	407060488800802	36	1		1	1	1	1	4	0	2																																				Yes
Humbo Woreda	Koyisha Wangala	407060488800403	32	0		1	1	1	1	4	1	2																													Yes			Yes		Yes		Yes
Humbo Woreda	Ampo Koyisha	407060488800802	48	1		1	1	1	1	4	0	2																																				Yes
Humbo Woreda	Ampo Koyisha	407060488800802	32	1		1	1	1	1	4	0	2																																				Yes
Humbo Woreda	Koyisha Wangala	407060488800403	55	0		1	1	1	1	88	0	2																																				Yes
Humbo Woreda	Ampo Koyisha	407060488800802	48	1		1	1	1	1	1	0	2																																				Yes
Humbo Woreda	Ampo Koyisha	407060488800802	48	1		1	1	1	1	1	0	2																																				Yes
Humbo Woreda	Ampo Koyisha	407060488800802	43	1		1	1	1	1	4	0	2																																				Yes
Humbo Woreda	Ampo Koyisha	407060488800802	32	0		1	1	1	1	1	1	2																														Yes				Yes		Yes
Humbo Woreda	Ampo Koyisha	407060488800807	32	1		1	1	1	1	1	0	2																																				Yes
Humbo Woreda	Ampo Koyisha	407060488800807	82	1		1	1	1	1	1	0	1																																				Yes
Humbo Woreda	Ampo Koyisha	407060488800807	85	1		1	1	1	1	4	0	2																																				Yes
Humbo Woreda	Ampo Koyisha	407060488800807	32	1		1	1	1	1	1	0	2																																				Yes
Humbo Woreda	Ampo Koyisha	407060488800807	82	1		0		0									Yes									Yes
Humbo Woreda	Ampo Koyisha	407060488800807	38	1		1	1	1	1	1	1	2																													Yes			Yes		Yes		Yes
Humbo Woreda	Ampo Koyisha	407060488800807	82	1		1	1	1	1	4	0	2																																				Yes
Humbo Woreda	Koyisha Wangala	407060488800403	40	0		1	1	1	1	4	1	2																																Yes				Yes
Humbo Woreda	Koyisha Wangala	407060488800403	40	0		1	1	1	1	4	0	2																																				Yes
Humbo Woreda	Koyisha Wangala	407060488800403	76	0		1	1	1	1	4	1	2																													Yes							Yes
Humbo Woreda	Koyisha Wangala	407060488800403	35	0		1	1	1	1	4	1	2																													Yes			Yes				Yes
Humbo Woreda	Koyisha Wangala	407060488800403	40	0		1	1	1	1	4	0	2																																				Yes
Abela Abaya	Abala Sipa	1807060488803000	35	0		1	1	1	1	4	0	2																																				Yes	Yes
Abela Abaya	Abala Sipa	1807060488803000	30	0		1	1	1	1	4	0	2																																				Yes
Abela Abaya	Abala Sipa	1807060488803000	60	0		1	1	1	1	1	1	2																														Yes		Yes		Yes		Yes
Abela Abaya	Abala Sipa	1807060488803000	65	0		0		0									Yes									Yes
Abela Abaya	Abala Sipa	1807060488803000	40	0		1	1	1	1	1	0	2																																				Yes
Abela Abaya	Abala Sipa	1807060488803000	60	0		1	1	1	1	1	1	2																																			Yes	Yes
Abela Abaya	Abala Sipa	1807060488803000	40	0		1	1	1	1	4	0	2																																				Yes
Abela Abaya	Abala Sipa	1807060488803000	42	0		1	1	1	1	4	1	2																																			Yes	Yes
Abela Abaya	Abala Sipa	1807060488803000	50	1		1	1	1	1	1	0	2																																				Yes
Abela Abaya	Abala Sipa	1807060488803000	45	0		1	1	1	1	4	1	2																																		Yes		Yes
Abela Abaya	Abala Sipa	1807060488803000	45	0		1	1	1	1	4	0	1																																				Yes
Abela Abaya	Abala Sipa	1807060488803000	61	1		1	1	1	1	4	1	2																																Yes				Yes
Abela Abaya	Abala Sipa	1807060488803000	35	0		1	1	1	1	4	1	2																																		Yes		Yes
Humbo Woreda	Bossa Wanche	407060488800905	40	0		1	1	1	1	1	0	2																																				Yes	Yes
Humbo Woreda	Bossa Wanche	407060488800905	45	1		1	1	1	1	1	0	2																																				Yes	Yes
Humbo Woreda	Bossa Wanche	407060488800905	45	0		1	1	1	1	1	0	2																																				Yes
Humbo Woreda	Bossa Wanche	407060488800905	40	0		1	1	1	1	1	1	2																													Yes	Yes		Yes				Yes	Yes
Humbo Woreda	Bossa Wanche	407060488800905	35	0		1	1	1	1	1	1	2																																		Yes		Yes
Humbo Woreda	Bossa Wanche	407060488800905	25	0		1	1	1	1	1	0	2																																				Yes
Humbo Woreda	Bossa Wanche	407060488800905	35	0		1	1	1	1	1	1	2																													Yes			Yes				Yes	Yes
Humbo Woreda	Bossa Wanche	407060488800905	40	0		1	1	1	1	1	0	2																																				Yes	Yes
Humbo Woreda	Bossa Wanche	407060488800905	38	0		1	1	1	1	1	0	2																																				Yes
Humbo Woreda	Bossa Wanche	407060488800905	65	1		1	1	1	1	2	1	2																																		Yes		Yes
Humbo Woreda	Bossa Wanche	407060488800905	30	0		1	1	1	1	4	0	2																																				Yes
Humbo Woreda	Bossa Wanche	407060488800902	30	0		1	1	1	1	4	0	2																																				Yes
Humbo Woreda	Bossa Wanche	407060488800902	50	0		1	1	1	1	1	0	2																																				Yes
Humbo Woreda	Bossa Wanche	407060488800902	40	0		1	1	1	1	2	0	2																																				Yes	Yes
Kindo Koysha	Doge Laroso	607060688800403	45	0		1	1	1	1	4	1	2																																		Yes		Yes
Kindo Koysha	Doge Laroso	607060688800403	42	0		1	1	1	1	4	0	2																																				Yes
Kindo Koysha	Doge Laroso	607060688800403	40	0		1	1	1	1	4	0	2																																				Yes
Kindo Koysha	Doge Laroso	607060688800403	60	0		1	1	1	1	4	0	2																																				Yes
Kindo Koysha	Doge Laroso	607060688800403	45	0		1	1	1	1	4	0	2																																				Yes
Kindo Koysha	Doge Laroso	607060688800403	42	0		1	1	1	1	4	0	2																																				Yes	Yes
Kindo Koysha	Doge Laroso	607060688800403	60	1		1	1	1	1	4	0	2																																				Yes
Humbo Woreda	Bossa Wanche	407060488800907	72	0		1	1	1	1	1	0	1																																				Yes
Humbo Woreda	Bossa Wanche	407060488800907	40	1		1	1	1	1	1	1	1																													Yes			Yes		Yes		Yes
Humbo Woreda	Bossa Wanche	407060488800907	50	1		1	1	1	1	4	0	2																																				Yes
Humbo Woreda	Bossa Wanche	407060488800907	70	1		1	1	1	1	1	1	1																																		Yes		Yes
Humbo Woreda	Bossa Wanche	407060488800907	77	0		1	1	1	1	4	0	2																																				Yes
Humbo Woreda	Bossa Wanche	407060488800907	42	0		1	1	1	1	4	1	2																													Yes		Yes	Yes		Yes		Yes
Humbo Woreda	Bossa Wanche	407060488800907	78	0		1	1	1	1	4	0	2																																				Yes
Humbo Woreda	Bossa Wanche	407060488800907	35	0		1	1	1	1	4	0	2																																				Yes
Humbo Woreda	Bossa Wanche	407060488800907	70	1		1	1	1	1	4	1	2																													Yes			Yes		Yes		Yes
Humbo Woreda	Bossa Wanche	407060488800907	45	0		1	1	1	1	4	1	1																													Yes			Yes		Yes		Yes
Humbo Woreda	Bossa Wanche	407060488800907	40	0		1	1	1	1	4	0	2																																				Yes	Yes
Humbo Woreda	Bossa Wanche	407060488800902	40	0		1	1	1	1	4	0	2																																				Yes
Humbo Woreda	Bossa Wanche	407060488800902	58	0		1	1	1	1	4	0	2																																				Yes
Humbo Woreda	Bossa Wanche	407060488800902	65	0		1	1	1	1	4	1	2																																Yes		Yes		Yes
Humbo Woreda	Bossa Wanche	407060488800902	45	0		1	1	1	1	4	0	2																																				Yes
Offa	Sadoye	707060788800601	39	1		1	1	1	1	4	0	2																																				Yes
Offa	Sadoye	707060788800601	42	1		1	1	1	1	4	0	2																																				Yes
Offa	Sadoye	707060788800601	25	1		0		0						Yes									Yes
Offa	Sadoye	707060788800601	37	0		1	1	1	1	4	0	1
Offa	Sadoye	707060788800601	21	1		1	1	1	1	4	0	2																																				Yes
Offa	Sadoye	707060788800601	61	1		1	1	1	1	4	1	2																																Yes		Yes		Yes
Offa	Sadoye	707060788800601	36	1		0		0						Yes									Yes
Offa	Sadoye	707060788800601	56	0		1	1	1	1	4	0	2																																				Yes
Offa	Sadoye	707060788800601	31	1		0		0						Yes									Yes
Offa	Sadoye	707060788800601	46	1		1	1	1	1	4	0	2																																				Yes
Offa	Sadoye	707060788800601	45	1		1	1	1	1	4	0	2																																				Yes
Kindo Koysha	Doge Laroso	607060688800408	50	0		1	1	1	1	4	0	2																																				Yes
Kindo Koysha	Doge Laroso	607060688800408	50	0		1	1	1	1	4	0	2																																				Yes
Kindo Koysha	Doge Laroso	607060688800408	30	0		1	1	1	1	4	1	2																																		Yes		Yes
Kindo Koysha	Doge Laroso	607060688800408	70	0		0		0												Yes									Yes
Kindo Koysha	Doge Laroso	607060688800408	45	0		1	1	1	1	1	0	2																																				Yes
Kindo Koysha	Doge Laroso	607060688800408	35	0		1	1	1	1	4	0	2																																				Yes
Kindo Koysha	Doge Laroso	607060688800408	28	0		1	1	1	1	4	0	2																																				Yes	Yes
Kindo Koysha	Bele 02	607060610100103	45	0		1	1	1	1	4	0	2																																				Yes
Kindo Koysha	Bele 02	607060610100103	28	1		1	1	1	1	4	0	2																																				Yes
Kindo Koysha	Bele 02	607060610100103	45	0		1	1	1	1	4	0	2																																				Yes
Kindo Koysha	Bele 02	607060610100103	28	0		1	1	1	1	4	1	2																																Yes				Yes
Tebela Town	Tebela 02	1707060410100100	30	1		1	1	1	1	4	0	2																																				Yes
Tebela Town	Tebela 02	1707060410100100	32	0		1	1	1	1	4	0	2																																					Yes
Tebela Town	Tebela 02	1707060410100100	25	1		1	1	1	1	4	1	2																													Yes							Yes
Tebela Town	Tebela 02	1707060410100100	40	0		0		0									Yes									Yes
Tebela Town	Tebela 02	1707060410100100	35	1		1	1	1	1	4	0	2																																				Yes	Yes
Tebela Town	Tebela 02	1707060410100100	16	1		1	1	1	1	4	0	2																																				Yes	Yes
Tebela Town	Tebela 02	1707060410100100	30	1		1	1	1	1	4	0	2																																				Yes	Yes
Tebela Town	Tebela 02	1707060410100100	28	1		1	1	1	1	4	0	2																																				Yes
Tebela Town	Tebela 02	1707060410100100	28	1		0		0						Yes									Yes
Bayra Koysha	Amach Kodo	2007060588802900	50	0		1	1	1	1	4	1	2																															Yes					Yes	Yes
Bayra Koysha	Amach Kodo	2007060588802900	30	1		1	1	1	1	1	0	2																																				Yes	Yes
Bayra Koysha	Amach Kodo	2007060588802900	65	1		99		99
Bayra Koysha	Amach Kodo	2007060588802900	35	0		1	1	1	1	4	0	2																																				Yes	Yes
Bayra Koysha	Amach Kodo	2007060588802900	55	1		1	1	1	1	4	0	2																																				Yes	Yes
Bayra Koysha	Amach Kodo	2007060588802900	42	1		1	1	1	1	1	0	2																																				Yes	Yes
Bayra Koysha	Amach Kodo	2007060588802900	38	0		1	1	1	1	1	0	2																																				Yes	Yes
Bayra Koysha	Amach Kodo	2007060588802900	35	0		0		0									Yes									Yes
Bayra Koysha	Amach Kodo	2007060588802900	42	0		1	1	1	1	1	0	2																																				Yes	Yes
Bayra Koysha	Amach Kodo	2007060588802900	45	0		1	1	1	1	1	0	1																																				Yes	Yes
Bayra Koysha	Amach Kodo	2007060588802900	35	1		1	1	1	1	1	0	2																																				Yes	Yes
Gesuba Town	Gesuba 01	2107060710100200	50	0		1	1	1	1	4	0	2																																				Yes	Yes
Tebela Town	Tebela 02	1707060410100100	80	0		1	1	1	1	4	0	2																																				Yes	Yes
Tebela Town	Tebela 02	1707060410100100	45	0		0		0												Yes									Yes
Tebela Town	Tebela 02	1707060410100100	35	1		1	1	1	1	4	1	2																													Yes		Yes					Yes
Tebela Town	Tebela 02	1707060410100100	40	0		1	1	1	1	4	0	2																																				Yes
Tebela Town	Tebela 02	1707060410100100	25	1		0		0						Yes									Yes
Tebela Town	Tebela 02	1707060410100100	50	0		1	1	1	1	4	0	2																																				Yes
Tebela Town	Tebela 02	1707060410100100	40	0		1	1	1	1	4	0	2																																				Yes
Tebela Town	Tebela 02	1707060410100100	35	0		1	1	1	1	4	0	2																																				Yes	Yes
Tebela Town	Tebela 02	1707060410100100	35	0		1	1	1	1	4	0	2																																				Yes
Kindo Koysha	Bele 02	607060610100103	45	0		1	1	1	1	4	0	2																																				Yes
Kindo Koysha	Bele 02	607060610100103	28	0		1	1	1	1	4	1	2																																Yes				Yes
Kindo Koysha	Bele 02	607060610100103	45	1		0		0									Yes									Yes
Kindo Koysha	Bele 02	607060610100103	35	0		1	1	1	1	4	0	2																																				Yes
Kindo Koysha	Bele 02	607060610100103	28	0		1	1	1	1	4	0	2																																				Yes
Kindo Koysha	Bele 02	607060610100103	40	0		1	1	1	1	4	0	2																																				Yes
Kindo Koysha	Bele 02	607060610100103	26	1		1	1	1	1	4	0	2																																				Yes
Kindo Koysha	Bele 02	607060610100103	35	0		1	1	1	1	4	0	2																																				Yes
Kindo Koysha	Bele 02	607060610100103	35	0		1	1	1	1	4	0	2																																				Yes
Gesuba Town	Gesuba 01	2107060710100200	64	0		1	1	1	1	4	0	2																																				Yes	Yes
Gesuba Town	Gesuba 01	2107060710100200	55	0		99		99
Gesuba Town	Gesuba 01	2107060710100200	32	0		1	1	1	1	4	0	2																																				Yes	Yes
Gesuba Town	Gesuba 01	2107060710100200	28	0		1	1	1	1	4	0	2																																				Yes	Yes
Gesuba Town	Gesuba 01	2107060710100200	32	0		1	1	1	1	4	0	2																																				Yes	Yes
Gesuba Town	Gesuba 01	2107060710100200	55	1		1	1	1	1	4	0	2																																				Yes	Yes
Gesuba Town	Gesuba 01	2107060710100200	27	1		1	1	1	1	4	0	2																																				Yes	Yes
Gesuba Town	Gesuba 01	2107060710100200	60	0		1	1	1	1	4	0	2																																				Yes	Yes
Gesuba Town	Gesuba 01	2107060710100200	35	0		0		0									Yes									Yes
Abela Abaya	Abala Ajaja	1807060488802900	35	0		1	1	1	1	4	0	2																																				Yes
Abela Abaya	Abala Ajaja	1807060488802900	55	0		1	1	1	1	3	1	2																																Yes		Yes		Yes
Abela Abaya	Abala Ajaja	1807060488802900	30	1		1	1	1	1	1	0	2																																				Yes
Abela Abaya	Abala Ajaja	1807060488802900	25	1		1	1	1	1	4	0	2																																				Yes
Abela Abaya	Abala Ajaja	1807060488802900	70	0		1	1	1	1	4	0	2																																				Yes
Abela Abaya	Abala Ajaja	1807060488802900	40	1		1	1	1	1	4	0	2																																				Yes
Abela Abaya	Abala Ajaja	1807060488802900	30	0		0		0									Yes									Yes
Abela Abaya	Abala Ajaja	1807060488802900	25	0		1	1	1	1	1	0	2																																				Yes
Abela Abaya	Abala Ajaja	1807060488802900	25	1		1	1	1	1	4	0	2																																				Yes
Abela Abaya	Abala Ajaja	1807060488802900	40	0		0		0									Yes									Yes
Abela Abaya	Abala Ajaja	1807060488802900	40	0		1	1	1	1	4	0	2																																				Yes
Abela Abaya	Abala Ajaja	1807060488802900	45	0		1	1	1	1	4	0	2																																				Yes
Tebela Town	Tebela 02	1707060410100100	41	0		1	1	1	1	4	0	2																																				Yes
Tebela Town	Tebela 02	1707060410100100	31	0		1	1	1	1	4	0	2																																				Yes
Tebela Town	Tebela 02	1707060410100100	46	0		1	1	1	1	4	0	2																																				Yes
Tebela Town	Tebela 02	1707060410100100	42	0		1	1	1	1	4	0	2																																				Yes
Tebela Town	Tebela 02	1707060410100100	42	1		1	1	1	1	4	0	2																																				Yes
Tebela Town	Tebela 02	1707060410100100	32	0		1	1	1	1	2	1	3																													Yes			Yes				Yes
Tebela Town	Tebela 02	1707060410100100	35	0		1	1	1	1	4	0	2																																				Yes
Tebela Town	Tebela 02	1707060410100100	61	0		1	1	1	1	4	0	2																																				Yes
Tebela Town	Tebela 02	1707060410100100	56	0		1	1	1	1	4	0	2																																				Yes
Tebela Town	Tebela 02	1707060410100100	32	0		1	1	1	1	4	0	2																																				Yes
Tebela Town	Tebela 02	1707060410100100	36	0		1	1	1	1	4	0	2																																				Yes
Tebela Town	Tebela 02	1707060410100100	65	0		0		0									Yes									Yes
Tebela Town	Tebela 02	1707060410100100	60	0		99		99
Tebela Town	Tebela 02	1707060410100100	62	0		1	1	1	1	4	0	2																																				Yes
Sodo Town	Waraza Gerira	1307061310101600	45	0		0		0									Yes									Yes
Sodo Town	Waraza Gerira	1307061310101600	65	1		1	1	1	1	4	1	2																																Yes				Yes
Sodo Town	Waraza Gerira	1307061310101600	30	1		1	1	1	1	4	1	2																													Yes			Yes		Yes		Yes
Sodo Town	Waraza Gerira	1307061310101600	40	1		1	1	1	1	4	0	2																																				Yes
Sodo Town	Waraza Gerira	1307061310101600	25	1		0		0									Yes									Yes
Sodo Town	Waraza Gerira	1307061310101600	40	1		1	1	1	1	4	0	2																																				Yes
Sodo Town	Waraza Gerira	1307061310101600	19	1		1	1	1	1	4	1	2																																Yes				Yes
Sodo Town	Waraza Gerira	1307061310101600	35	0		1	1	1	1	4	1	2																																Yes				Yes
Tebela Town	Tebela 02	1707060410100100	45	1		1	1	1	1	4	0	2																																				Yes
Tebela Town	Tebela 02	1707060410100100	25	1		1	1	1	1	4	0	2																																				Yes
Tebela Town	Tebela 02	1707060410100100	30	1		1	1	1	1	4	0	2																																				Yes
Tebela Town	Tebela 02	1707060410100100	30	1		1	1	1	1	4	1	2																																Yes				Yes
Tebela Town	Tebela 02	1707060410100100	26	1		1	1	1	1	4	0	2																																				Yes
Tebela Town	Tebela 02	1707060410100100	26	1		0		0										Yes									Yes
Tebela Town	Tebela 02	1707060410100100	38	0		1	1	1	1	4	1	2																																Yes				Yes
Tebela Town	Tebela 02	1707060410100100	50	0		1	1	1	1	4	0	2																																				Yes
Tebela Town	Tebela 02	1707060410100100	35	1		1	1	1	1	4	1	2																																Yes				Yes
Tebela Town	Tebela 02	1707060410100100	38	0		1	1	1	1	4	1	2																																		Yes		Yes
Tebela Town	Tebela 02	1707060410100100	60	0		1	1	1	1	4	1	2																													Yes					Yes		Yes
Tebela Town	Tebela 02	1707060410100100	35	0		1	1	1	1	4	1	2																																		Yes		Yes
Tebela Town	Tebela 02	1707060410100100	45	0		1	1	1	1	4	1	2																																Yes				Yes
Tebela Town	Tebela 02	1707060410100100	30	1		0		0						Yes									Yes
Tebela Town	Tebela 02	1707060410100100	45	0		1	1	1	1	4	0	2																																				Yes
Tebela Town	Tebela 02	1707060410100100	30	0		1	1	1	1	4	0	2																																				Yes
Tebela Town	Tebela 02	1707060410100100	40	0		0		0									Yes									Yes
Offa	Wosh Wocha Dakaya	707060788800808	46	0		1	1	1	1	4	0	2																																				Yes	Yes
Offa	Wosh Wocha Dakaya	707060788800808	40	0		1	1	1	1	4	1	2																													Yes					Yes		Yes
Offa	Wosh Wocha Dakaya	707060788800808	40	0		1	1	1	1	4	0	2																																				Yes
Offa	Wosh Wocha Dakaya	707060788800808	35	0		1	1	1	1	4	0	2																																				Yes
Offa	Wosh Wocha Dakaya	707060788800808	28	0		1	1	1	1	4	0	2																																				Yes
Offa	Wosh Wocha Dakaya	707060788800808	40	0		1	1	1	1	4	0	2																																				Yes	Yes
Offa	Wosh Wocha Dakaya	707060788800808	70	0		1	1	1	1	4	1	2																													Yes		Yes	Yes				Yes
Offa	Wosh Wocha Dakaya	707060788800808	27	0		1	1	1	1	4	1	2																													Yes	Yes	Yes			Yes		Yes
Offa	Wosh Wocha Dakaya	707060788800808	70	0		1	1	1	1	4	1	2																													Yes	Yes						Yes
Offa	Wosh Wocha Dakaya	707060788800808	40	0		1	1	1	1	4	0	2																																				Yes	Yes
Offa	Wosh Wocha Dakaya	707060788800808	46	0		1	1	1	1	4	1	2																													Yes					Yes	Yes	Yes
Offa	Wosh Wocha Dakaya	707060788800808	60	0		1	1	1	1	4	0	2																																				Yes
Kawo Koysha	Lasho	1907061088800900	58	0		1	1	1	1	4	0	2																																				Yes
Kawo Koysha	Lasho	1907061088800900	38	0		1	1	1	1	4	0	2																																				Yes
Kawo Koysha	Lasho	1907061088800900	50	0		1	1	1	1	4	0	2																																				Yes
Kawo Koysha	Lasho	1907061088800900	45	0		1	1	1	1	4	0	2																																				Yes
Kawo Koysha	Lasho	1907061088800900	35	0		1	1	1	1	4	0	2																																				Yes
Kawo Koysha	Lasho	1907061088800900	35	0		0		0									Yes									Yes
Kawo Koysha	Lasho	1907061088800900	30	0		1	1	1	1	4	1	2																																			Yes	Yes
Sodo Town	Wadu	1307061310101500	30	0		0		0												Yes									Yes
Sodo Town	Wadu	1307061310101500	38	0		1	1	1	1	1	0	2																																				Yes
Sodo Town	Wadu	1307061310101500	42	0		0		0										Yes									Yes
Sodo Town	Wadu	1307061310101500	45	0		1	1	1	1	4	1	1																																		Yes		Yes
Sodo Town	Wadu	1307061310101500	48	0		0		0										Yes									Yes
Sodo Town	Wadu	1307061310101500	36	0		1	1	1	1	1	0	1																																				Yes	Yes
Sodo Town	Wadu	1307061310101500	35	0		1	1	0		88	0	2																	Yes
Sodo Town	Wadu	1307061310101500	30	0		0		0									Yes									Yes
Sodo Town	Wadu	1307061310101500	45	0		0		0												Yes									Yes
Kindo Koysha	Zebeto	607060688801405	45	0		0		0									Yes									Yes
Kindo Koysha	Zebeto	607060688801405	43	1		1	1	1	1	4	0	2																																				Yes	Yes
Kindo Koysha	Zebeto	607060688801405	45	0		1	1	1	1	4	0	2																																				Yes
Kindo Koysha	Zebeto	607060688801405	27	0		1	1	1	1	4	0	2																																				Yes
Kindo Koysha	Zebeto	607060688801405	45	0		1	1	1	1	3	0	2																																				Yes
Kindo Koysha	Zebeto	607060688801405	40	0		1	1	1	1	4	1	2																																Yes		Yes		Yes
Kindo Koysha	Zebeto	607060688801405	38	0		1	1	1	1	4	0	2																																				Yes
Kindo Koysha	Zebeto	607060688801405	60	0		0		0									Yes									Yes
Kindo Koysha	Zebeto	607060688801405	35	0		1	1	1	1	3	0	2																																				Yes
Kindo Koysha	Sere Finchawa	607060688800802	55	0		1	1	1	1	1	0	1																																				Yes
Kindo Koysha	Sere Finchawa	607060688800802	65	0		0		0									Yes									Yes
Kindo Koysha	Sere Finchawa	607060688800802	45	0		1	1	1	1	4	0	2																																				Yes
Sodo Town	Wadu	1307061310101520	30	1		0		0												Yes	Yes								Yes	Yes
Sodo Town	Wadu	1307061310101520	39	1		0		0										Yes		Yes									Yes
Sodo Town	Wadu	1307061310101520	40	0		0		0												Yes									Yes
Sodo Town	Wadu	1307061310101520	38	1		0		0												Yes									Yes
Sodo Town	Wadu	1307061310101520	30	1		0		0												Yes									Yes
Sodo Town	Wadu	1307061310101520	38	0		0		0												Yes									Yes
Sodo Town	Wadu	1307061310101520	52	0		1	1	1	1	1	0	1																																				Yes
Sodo Town	Wadu	1307061310101520	87	1		0		0												Yes									Yes
Kindo Koysha	Sere Finchawa	607060688800802	45	0		1	1	1	1	1	0	2																																				Yes
Kindo Koysha	Sere Finchawa	607060688800802	35	0		1	1	1	1	1	0	2																																				Yes
Kindo Koysha	Sere Finchawa	607060688800802	28	0		1	1	1	1	1	0	2																																				Yes
Kindo Koysha	Sere Finchawa	607060688800802	40	0		1	1	1	1	4	0	2																																				Yes
Kindo Koysha	Sere Finchawa	607060688800802	50	0		0		0									Yes									Yes
Kindo Koysha	Sere Finchawa	607060688800802	42	0		1	1	1	1	4	0	2																																				Yes
Kawo Koysha	Lasho	1907061088800900	45	0		1	1	1	1	4	0	2																																				Yes	Yes
Kawo Koysha	Lasho	1907061088800900	38	0		1	1	1	1	4	0	2																																				Yes
Kawo Koysha	Lasho	1907061088800900	50	0		1	1	1	1	4	0	2																																				Yes
Kawo Koysha	Lasho	1907061088800900	50	0		1	1	1	1	4	0	2																																				Yes	Yes
Kawo Koysha	Lasho	1907061088800900	45	0		1	1	1	1	4	0	2																																				Yes	Yes
Kawo Koysha	Lasho	1907061088800900	30	0		1	1	1	1	4	0	2																																				Yes	Yes
Kawo Koysha	Lasho	1907061088800900	45	0		1	1	1	1	4	0	2																																				Yes	Yes
Kawo Koysha	Lasho	1907061088800900	50	0		1	1	1	1	4	0	2																																				Yes	Yes
Kawo Koysha	Lasho	1907061088800900	45	0		1	1	1	1	4	1	2																													Yes		Yes					Yes	Yes
Kawo Koysha	Lasho	1907061088800900	50	0		1	1	1	1	4	1	2																																			Yes	Yes	Yes
Kawo Koysha	Zamo	1907060788800200	40	0		1	1	1	1	1	0	2																																				Yes	Yes
Kawo Koysha	Zamo	1907060788800200	35	0		0		0									Yes									Yes
Kawo Koysha	Zamo	1907060788800200	42	0		1	1	1	1	4	0	2																																				Yes	Yes
Kawo Koysha	Zamo	1907060788800200	45	0		1	1	1	1	4	0	2																																				Yes	Yes
Kawo Koysha	Zamo	1907060788800200	47	0		1	1	1	1	4	0	2																																				Yes	Yes
Kawo Koysha	Zamo	1907060788800200	52	0		1	1	1	1	4	0	2																																				Yes	Yes
Kawo Koysha	Zamo	1907060788800200	60	0		1	1	1	1	4	0	2																																				Yes	Yes
Kawo Koysha	Zamo	1907060788800200	30	0		1	1	1	1	4	0	2																																				Yes	Yes
Kawo Koysha	Zamo	1907060788800200	50	0		1	1	1	1	4	0	2																																				Yes	Yes
Kawo Koysha	Zamo	1907060788800210	50	0		1	1	1	1	4	1	2																																			Yes	Yes
Kawo Koysha	Zamo	1907060788800210	40	1		1	1	1	1	1	0	1																																				Yes
Kawo Koysha	Zamo	1907060788800210	40	0		0		0									Yes									Yes
Kawo Koysha	Zamo	1907060788800210	45	0		1	1	1	1	88	0	2																																				Yes
Kawo Koysha	Zamo	1907060788800210	60	0		1	1	1	1	1	0	1																																				Yes
Kawo Koysha	Zamo	1907060788800210	40	1		1	1	1	1	1	1	2																																		Yes		Yes	Yes
Kawo Koysha	Zamo	1907060788800210	25	1		0		0						Yes									Yes
Kawo Koysha	Zamo	1907060788800210	40	1		1	1	1	1	4	1	2																													Yes							Yes
Kawo Koysha	Lasho	1907061088800910	56	0		1	1	1	1	4	1	2																																		Yes		Yes
Kawo Koysha	Lasho	1907061088800910	28	0		0		0										Yes									Yes
Kawo Koysha	Lasho	1907061088800910	35	0		1	1	1	1	4	0	2																																				Yes
Kawo Koysha	Lasho	1907061088800910	68	1		1	1	1	1	4	0	2																																				Yes
Kawo Koysha	Lasho	1907061088800910	40	0		1	1	1	1	4	0	2																																				Yes
Kawo Koysha	Lasho	1907061088800910	69	0		1	1	1	1	4	0	2																																				Yes
Kawo Koysha	Lasho	1907061088800910	35	0		0		0									Yes									Yes
Kawo Koysha	Lasho	1907061088800910	40	0		1	1	1	1	4	0	2																																				Yes
Kawo Koysha	Lasho	1907061088800910	42	0		0		0												Yes									Yes
Kawo Koysha	Koyisha Wamura	1907061088800600	65	0		1	1	1	1	88	0	2																																				Yes
Kawo Koysha	Koyisha Wamura	1907061088800600	56	0		1	1	1	1	4	0	2																																				Yes
Kawo Koysha	Koyisha Wamura	1907061088800600	86	0		1	1	1	1	4	0	2																																				Yes
Kawo Koysha	Koyisha Wamura	1907061088800600	65	0		1	1	1	1	4	0	2																																				Yes
Kawo Koysha	Koyisha Wamura	1907061088800600	68	0		1	1	1	1	4	0	2																																				Yes
Kawo Koysha	Koyisha Wamura	1907061088800600	65	0		1	1	1	1	4	0	2																																				Yes
Kawo Koysha	Koyisha Wamura	1907061088800600	64	1		1	1	1	1	88	0	2																																				Yes
Kawo Koysha	Koyisha Wamura	1907061088800600	42	0		1	1	1	1	1	0	2																																				Yes
Kawo Koysha	Koyisha Wamura	1907061088800600	36	0		0		0												Yes									Yes
Kawo Koysha	Zamo	1907060788800200	75	0		1	1	1	1	4	0	1																																				Yes
Kawo Koysha	Zamo	1907060788800200	80	0		1	1	1	1	4	1	2																																Yes		Yes		Yes
Kawo Koysha	Zamo	1907060788800200	56	0		1	1	1	1	4	0	2																																				Yes
Kawo Koysha	Zamo	1907060788800200	75	1		1	1	1	1	4	0	2																																				Yes
Kawo Koysha	Zamo	1907060788800200	65	1		1	1	1	1	4	0	2																																				Yes
Kawo Koysha	Zamo	1907060788800200	56	0		0		0									Yes									Yes
Kawo Koysha	Zamo	1907060788800200	62	1		1	1	1	1	4	0	2																																				Yes
Kawo Koysha	Zamo	1907060788800200	62	0		1	1	1	1	88	0	2																																				Yes
Abela Abaya	Abala Maraka	1807060488803500	30	0		1	1	1	1	1	0	2																																				Yes
Abela Abaya	Abala Maraka	1807060488803500	70	1		1	1	1	1	4	0	2																																				Yes
Abela Abaya	Abala Maraka	1807060488803500	45	0		1	1	1	1	4	0	2																																				Yes
Abela Abaya	Abala Maraka	1807060488803500	40	0		1	1	1	1	4	0	2																																				Yes
Abela Abaya	Abala Maraka	1807060488803500	50	0		1	1	1	1	4	0	2																																				Yes
Abela Abaya	Abala Maraka	1807060488803500	40	0		1	1	1	1	4	0	2																																				Yes
Abela Abaya	Abala Maraka	1807060488803500	42	0		1	1	1	1	4	1	2																																Yes				Yes
Abela Abaya	Abala Maraka	1807060488803500	50	0		1	1	1	1	4	0	2																																				Yes
Abela Abaya	Abala Maraka	1807060488803500	75	0		1	1	1	1	4	0	2																																				Yes
Abela Abaya	Abala Maraka	1807060488803500	60	0		1	1	1	1	4	1	2																																		Yes		Yes
Abela Abaya	Abala Maraka	1807060488803500	32	0		1	1	1	1	4	1	2																													Yes	Yes				Yes		Yes
Abela Abaya	Abala Maraka	1807060488803500	38	1		1	1	1	1	4	1	2																													Yes							Yes
Abela Abaya	Abala Faracho	1807060488803400	36	0		1	1	1	1	4	0	2																																				Yes
Abela Abaya	Abala Faracho	1807060488803400	65	0		1	1	1	1	4	1	2																																	Yes			Yes
Abela Abaya	Abala Faracho	1807060488803400	38	0		1	1	1	1	4	0	2																																				Yes
Abela Abaya	Abala Faracho	1807060488803400	60	0		0		0													Yes									Yes
Abela Abaya	Abala Faracho	1807060488803400	45	0		1	1	1	1	4	0	2																																				Yes
Abela Abaya	Abala Faracho	1807060488803400	42	0		1	1	1	1	4	0	2																																				Yes
Abela Abaya	Abala Faracho	1807060488803400	60	1		1	1	1	1	4	0	2																																				Yes
Abela Abaya	Abala Faracho	1807060488803400	50	0		1	1	1	1	4	1	2																																Yes				Yes
Abela Abaya	Abala Faracho	1807060488803400	45	0		1	1	1	1	4	1	2																																		Yes		Yes
Abela Abaya	Abala Faracho	1807060488803400	42	1		1	1	1	1	4	1	2																																		Yes		Yes
Abela Abaya	Abala Faracho	1807060488803400	22	0		1	1	1	1	4	0	2																																				Yes
Abela Abaya	Abala Faracho	1807060488803400	70	0		1	1	1	1	4	0	2																																				Yes
Abela Abaya	Abala Faracho	1807060488803400	55	0		1	1	1	1	4	0	2																																				Yes
Abela Abaya	Abala Faracho	1807060488803400	25	1		1	1	1	1	1	0	2																																				Yes
Gesuba Town	Gesuba 01	2107060710100200	55	0		1	1	1	1	4	0	2
Gesuba Town	Gesuba 01	2107060710100200	50	0		1	1	1	1	4	0	2
Gesuba Town	Gesuba 01	2107060710100200	28	1		1	1	1	1	4	0	2
Gesuba Town	Gesuba 01	2107060710100200	40	0		1	1	1	1	4	1	2																													Yes	Yes						Yes
Gesuba Town	Gesuba 01	2107060710100200	25	0		1	1	1	1	4	0	2																																				Yes
Gesuba Town	Gesuba 01	2107060710100200	40	0		1	1	1	1	4	0	2																																				Yes
Gesuba Town	Gesuba 01	2107060710100200	35	0		1	1	1	1	4	0	2
Gesuba Town	Gesuba 01	2107060710100200	40	0		1	1	1	1	4	0	2																																				Yes
Gesuba Town	Gesuba 01	2107060710100200	50	0		1	1	1	1	4	0	2																																				Yes
Gesuba Town	Gesuba 01	2107060710100200	60	0		1	1	1	1	4	0	2																																				Yes
Gesuba Town	Gesuba 01	2107060710100200	65	0		1	1	1	1	4	0	2																																				Yes
Gesuba Town	Gesuba 01	2107060710100200	70	0		0		0									Yes									Yes
Gesuba Town	Gesuba 01	2107060710100200	36	0		1	1	1	1	4	0	2
Gesuba Town	Gesuba 01	2107060710100200	45	0		1	1	1	1	4	0	2																																				Yes
Gesuba Town	Gesuba 01	2107060710100200	60	1		1	1	1	1	4	0	2
Gesuba Town	Gesuba 01	2107060710100200	38	0		1	1	1	1	4	0	2
Gesuba Town	Gesuba 01	2107060710100200	25	0		1	1	1	1	4	0	2																																				Yes
Gesuba Town	Gesuba 01	2107060710100200	60	1		0		0								Yes									Yes
Gesuba Town	Gesuba 01	2107060710100200	60	0		1	1	1	1	4	0	2																																				Yes
Gesuba Town	Gesuba 01	2107060710100200	60	1		0		0									Yes	Yes								Yes	Yes
Abela Abaya	Abala Maraka	1807060488803500	40	0		1	1	1	1	4	0	2																																				Yes
Abela Abaya	Abala Maraka	1807060488803500	32	0		1	1	1	1	4	0	2																																				Yes
Abela Abaya	Abala Maraka	1807060488803500	28	0		1	1	1	1	4	0	2																																				Yes
Abela Abaya	Abala Maraka	1807060488803500	35	0		1	1	1	1	4	1	2																																		Yes		Yes
Abela Abaya	Abala Maraka	1807060488803500	45	0		1	1	1	1	4	0	2																																				Yes
Abela Abaya	Abala Maraka	1807060488803500	60	1		1	1	1	1	4	1	2																													Yes			Yes		Yes		Yes
Abela Abaya	Abala Maraka	1807060488803500	50	0		1	1	1	1	4	0	2																																				Yes
Abela Abaya	Abala Maraka	1807060488803500	35	0		1	1	1	1	4	0	2																																				Yes
Abela Abaya	Abala Maraka	1807060488803500	50	0		1	1	1	1	4	0	2																																				Yes
Abela Abaya	Abala Maraka	1807060488803500	60	0		1	1	1	1	4	0	2																																				Yes
Abela Abaya	Abala Maraka	1807060488803500	60	0		1	1	1	1	4	0	2																																				Yes
Sodo Town	Wadu	1307061310101510	60	0		0		0													Yes									Yes
Sodo Town	Wadu	1307061310101510	35	0		0		0													Yes									Yes
Sodo Town	Wadu	1307061310101510	33	0		1	1	1	0	88	0	2																												Yes								Yes
Sodo Town	Wadu	1307061310101510	40	0		0		0													Yes									Yes
Sodo Town	Wadu	1307061310101510	55	0		0		0												Yes									Yes
Sodo Town	Wadu	1307061310101510	45	0		0		0												Yes									Yes
Sodo Town	Wadu	1307061310101510	19	1		0		0												Yes									Yes
Sodo Town	Wadu	1307061310101510	21	0		1	1	1	1	4	0	2																																				Yes
Sodo Town	Wadu	1307061310101510	35	1		1	1	1	1	4	0	2																																				Yes
Tebela Town	Tebela 02	1707060410100110	52	0		1	1	1	1	4	1	2																																		Yes		Yes
Tebela Town	Tebela 02	1707060410100110	46	0		1	1	1	1	4	0	2																																				Yes
Tebela Town	Tebela 02	1707060410100110	52	0		1	0	0		4	0	2																		Yes	Yes																	Yes
Tebela Town	Tebela 02	1707060410100110	46	0		1	1	1	1	4	0	2																																				Yes
Tebela Town	Tebela 02	1707060410100110	29	0		1	1	1	1	4	1	2																													Yes			Yes		Yes		Yes
Tebela Town	Tebela 02	1707060410100110	53	0		1	1	1	1	4	0	2																																				Yes
Tebela Town	Tebela 02	1707060410100110	25	0		1	1	1	1	4	0	2																																				Yes
Tebela Town	Tebela 02	1707060410100110	46	0		1	1	1	1	4	0	2																																				Yes
Tebela Town	Tebela 02	1707060410100110	45	1		1	1	1	1	4	1	2																																		Yes		Yes
Tebela Town	Tebela 02	1707060410100110	45	0		1	1	1	1	4	0	2																																				Yes
Tebela Town	Tebela 02	1707060410100110	50	0		1	1	1	1	4	0	2																																				Yes
Tebela Town	Tebela 02	1707060410100110	25	1		1	1	1	1	4	1	2																																		Yes		Yes
Tebela Town	Tebela 02	1707060410100110	70	0		1	1	1	1	4	0	2																																				Yes
Tebela Town	Tebela 02	1707060410100110	40	0		1	1	1	1	4	0	2																																				Yes
Tebela Town	Tebela 02	1707060410100110	45	0		1	1	1	1	4	1	2																													Yes							Yes
Tebela Town	Tebela 02	1707060410100100	27	1		1	1	1	1	4	0	2																																				Yes
Tebela Town	Tebela 02	1707060410100100	70	1		1	1	1	1	4	0	2																																				Yes
Tebela Town	Tebela 02	1707060410100100	40	1		1	1	1	1	4	0	2																																				Yes
Tebela Town	Tebela 02	1707060410100100	40	0		1	0	1	0	4	0	2																			Yes					Yes												Yes
Tebela Town	Tebela 02	1707060410100100	40	0		0		0												Yes									Yes
Tebela Town	Tebela 02	1707060410100100	13	1	1	1	1	1	1	4	1	2																																Yes				Yes
Tebela Town	Tebela 02	1707060410100100	40	1		1	1	1	1	4	1	2																																		Yes		Yes
Tebela Town	Tebela 02	1707060410100100	22	1		1	1	1	1	4	0	2																																				Yes
Tebela Town	Tebela 02	1707060410100100	22	1		1	1	1	1	4	1	2																																Yes				Yes
Tebela Town	Tebela 02	1707060410100100	25	1		0		0						Yes									Yes
Tebela Town	Tebela 02	1707060410100100	60	0		99		99
Tebela Town	Tebela 02	1707060410100100	59	0		0		0									Yes									Yes
Tebela Town	Tebela 02	1707060410100100	26	1		1	1	1	1	4	1	2																																		Yes		Yes
Tebela Town	Tebela 02	1707060410100100	23	1		1	1	1	1	4	0	2																																				Yes
Tebela Town	Tebela 02	1707060410100100	50	1		1	1	1	1	4	1	2																																		Yes		Yes
Tebela Town	Tebela 02	1707060410100100	10	0	1	0		0												Yes									Yes
Tebela Town	Tebela 02	1707060410100100	59	0		1	1	1	1	4	0	2																																				Yes
Tebela Town	Tebela 02	1707060410100100	17	0		1	1	1	1	4	1	2																													Yes							Yes
Tebela Town	Tebela 02	1707060410100100	36	0		1	1	1	1	4	0	2																																				Yes
Tebela Town	Tebela 02	1707060410100100	10	1	1	1	1	1	1	4	0	2																																				Yes
Tebela Town	Tebela 02	1707060410100100	27	1		1	1	1	1	4	0	2																																				Yes
[truncated: 16,876 more rows]
[truncated: 9 more columns]
